# Supplementary material for: Dichlorido[bis­(2-ethyl-5-methyl-1H-imidazol-4-yl-κN 3)methane]­cobalt(II) monohydrate
Source: Acta Crystallogr Sect E Struct Rep Online. 2011 Apr 13;67(Pt 5):m575. doi: 10.1107/S1600536811011032 (PMC3089236; doi:10.1107/S1600536811011032)
Supplement: Supplementary file 1 [file e-67-0m575-sup1.cif]

##############################################################################
#                                                                            #
# This CIF contains the data in a paper accepted for publication in          #
# Acta Crystallographica Section E. It conforms to the requirements of       #
# Notes for Authors for Acta Crystallographica Section E, and has been       #
# peer reviewed under the auspices of the IUCr Commission on Journals.       #
#                                                                            #
# Full details of the Crystallographic Information File format               #
# are given in the paper "The Crystallographic Information File (CIF):       #
# a New Standard Archive File for Crystallography" by S. R. Hall, F. H.      #
# Allen and I. D. Brown [Acta Cryst. (1991), A47, 655-685].                  #
#                                                                            #
# The current version of the core CIF dictionary is obtainable from          #
# ftp://ftp.iucr.org/pub/cif_core.dic.                                       #
#                                                                            #
# Software is freely available for graphical display of the structure(s)     #
# in this CIF. For information consult the CIF software page                 #
# http://www.iucr.org/resources/cif/software.                                #
#                                                                            #
# This file may be used for bona fide research purposes within the           #
# scientific community so long as proper attribution is given to the journal # 
# article from which it was obtained.                                        #
#                                                                            #
##############################################################################
data_I
_audit_creation_method     SHELXL-97
_chemical_name_systematic
;
Dichlorido[bis(2-ethyl-5-methyl-1<i>H</i>-imidazol-4-yl-
\k<i>N</i>^3^)methane]cobalt(II) monohydrate
;
_chemical_name_common
;
Bis(2-ethyl-5-methyl-1<i>H</i>-imidazole)-4,4'-methanediyl Co(II)chloride
monohydrate
;
_chemical_formula_moiety     'C13 H20 Cl2 Co N4, H2 O'
_chemical_formula_sum     'C13 H22 Cl2 Co N4 O'
_chemical_formula_iupac     '[Co Cl2 (C13 H20 N4)], H2 O'
_chemical_formula_weight     380.18
_chemical_melting_point     ?
_symmetry_cell_setting     monoclinic
_symmetry_space_group_name_H-M     'P 21/m'
_symmetry_space_group_name_Hall     '-P 2yb'
loop_
    _symmetry_equiv_pos_as_xyz
    'x, y, z'
    '-x, y+1/2, -z'
    '-x, -y, -z'
    'x, -y-1/2, z'
_cell_length_a     8.3927(7)
_cell_length_b     12.1388(14)
_cell_length_c     8.5860(9)
_cell_angle_alpha     90.00
_cell_angle_beta     97.0450(10)
_cell_angle_gamma     90.00
_cell_volume     868.11(15)
_cell_formula_units_Z     2
_cell_measurement_reflns_used     1482
_cell_measurement_theta_min     2.39
_cell_measurement_theta_max     25.02
_cell_measurement_temperature     298(2)
_exptl_crystal_description     'Prism'
_exptl_crystal_colour     'Violet'
_exptl_crystal_size_max     0.40
_exptl_crystal_size_mid     0.30
_exptl_crystal_size_min     0.22
_exptl_crystal_density_diffrn     1.454
_exptl_crystal_density_meas     ?
_exptl_crystal_density_method     'not measured'
_exptl_crystal_F_000     394
_exptl_absorpt_coefficient_mu     1.299
_exptl_absorpt_correction_type     multi-scan
_exptl_absorpt_process_details     '(CrystalClear; Rigaku, 2005)'
_exptl_absorpt_correction_T_min     0.6245
_exptl_absorpt_correction_T_max     0.7631
_exptl_special_details
;
;
_diffrn_ambient_temperature     298(2)
_diffrn_radiation_type     MoK\a
_diffrn_radiation_wavelength     0.71073
_diffrn_radiation_source     'fine-focus sealed tube'
_diffrn_radiation_monochromator     graphite
_diffrn_measurement_device_type     'Bruker SMART 1K CCD area-detector'
_diffrn_measurement_method     '\f and \w scans'
_diffrn_detector_area_resol_mean     8.192
_diffrn_reflns_number     4313
_diffrn_reflns_av_R_equivalents     0.0385
_diffrn_reflns_av_sigmaI/netI     0.0442
_diffrn_reflns_theta_min     2.39
_diffrn_reflns_theta_max     25.02
_diffrn_reflns_theta_full     25.02
_diffrn_measured_fraction_theta_max     0.996
_diffrn_measured_fraction_theta_full     0.996
_diffrn_reflns_limit_h_min     -9
_diffrn_reflns_limit_h_max     9
_diffrn_reflns_limit_k_min     -14
_diffrn_reflns_limit_k_max     13
_diffrn_reflns_limit_l_min     -5
_diffrn_reflns_limit_l_max     10
_diffrn_standards_number     0
_diffrn_standards_interval_count     ?
_diffrn_standards_interval_time     ?
_diffrn_standards_decay_%     ?
_refine_special_details
;
Refinement of <i>F</i>^2^ against ALL reflections. The weighted <i>R</i>-factor
<i>wR</i> and goodness of fit <i>S</i> are based on <i>F</i>^2^, conventional
<i>R</i>-factors <i>R</i> are based on <i>F</i>, with <i>F</i> set to zero for
negative <i>F</i>^2^. The threshold expression of <i>F</i>^2^ >
\s(<i>F</i>^2^) is used only for calculating <i>R</i>-factors(gt) <i>etc</i>.
and is not relevant to the choice of reflections for refinement.
<i>R</i>-factors based on <i>F</i>^2^ are statistically about twice as large
as those based on <i>F</i>, and <i>R</i>- factors based on ALL data will be
even larger.
;
_reflns_number_total     1607
_reflns_number_gt     1174
_reflns_threshold_expression     'I > 2.0\s(I)'
_refine_ls_structure_factor_coef     Fsqd
_refine_ls_matrix_type     full
_refine_ls_R_factor_all     0.0649
_refine_ls_R_factor_gt     0.0404
_refine_ls_wR_factor_gt     0.0976
_refine_ls_wR_factor_ref     0.1143
_refine_ls_goodness_of_fit_ref     1.025
_refine_ls_restrained_S_all     1.025
_refine_ls_number_reflns     1607
_refine_ls_number_parameters     109
_refine_ls_number_restraints     0
_refine_ls_hydrogen_treatment     constr
_refine_ls_weighting_scheme     calc
_refine_ls_weighting_details
         'calc w=1/[\s^2^(Fo^2^)+(0.0528P)^2^+0.6331P] where P=(Fo^2^+2Fc^2^)/3'
_atom_sites_solution_hydrogens     geom
_atom_sites_solution_primary     direct
_atom_sites_solution_secondary     difmap
_refine_ls_shift/su_max     0.000
_refine_ls_shift/su_mean     0.000
_refine_diff_density_max     0.345
_refine_diff_density_min     -0.252
_refine_ls_extinction_method     none
_refine_ls_extinction_coef     ?
loop_
    _atom_type_symbol
    _atom_type_description
    _atom_type_scat_dispersion_real
    _atom_type_scat_dispersion_imag
    _atom_type_scat_source
    'C' 'C' 0.0033 0.0016
                         'International Tables Vol C Tables 4.2.6.8 and 6.1.1.4'
    'H' 'H' 0.0000 0.0000
                         'International Tables Vol C Tables 4.2.6.8 and 6.1.1.4'
    'N' 'N' 0.0061 0.0033
                         'International Tables Vol C Tables 4.2.6.8 and 6.1.1.4'
    'O' 'O' 0.0106 0.0060
                         'International Tables Vol C Tables 4.2.6.8 and 6.1.1.4'
    'Cl' 'Cl' 0.1484 0.1585
                         'International Tables Vol C Tables 4.2.6.8 and 6.1.1.4'
    'Co' 'Co' 0.3494 0.9721
                         'International Tables Vol C Tables 4.2.6.8 and 6.1.1.4'
_computing_data_collection     'CrystalClear (Rigaku, 2005)'
_computing_cell_refinement     'CrystalClear (Rigaku, 2005)'
_computing_data_reduction     'CrystalClear (Rigaku, 2005)'
_computing_structure_solution     'SHELXS97 (Sheldrick, 2008)'
_computing_structure_refinement     'SHELXL97 (Sheldrick, 2008)'
_computing_molecular_graphics
;
ORTEP-3 for Windows (Farrugia, 1997) and PLATON (Spek, 2009)
;
_computing_publication_material     'SHELXL97 (Sheldrick, 2008)'
loop_
    _atom_site_type_symbol
    _atom_site_label
    _atom_site_fract_x
    _atom_site_fract_y
    _atom_site_fract_z
    _atom_site_U_iso_or_equiv
    _atom_site_adp_type
    _atom_site_calc_flag
    _atom_site_refinement_flags
    _atom_site_occupancy
    _atom_site_symmetry_multiplicity
    _atom_site_disorder_assembly
    _atom_site_disorder_group
    Co Co1 0.75499(7) 0.2500 0.32643(8) 0.0443(3) Uani d S 1 2 . .
    Cl Cl1 0.93574(14) 0.2500 0.54316(16) 0.0521(4) Uani d S 1 2 . .
    Cl Cl2 0.88551(17) 0.2500 0.11144(17) 0.0656(4) Uani d S 1 2 . .
    O O1 0.6677(4) 0.2500 0.7871(4) 0.0547(9) Uani d S 1 2 . .
    H H1C 0.7331 0.2500 0.7190 0.066 Uiso d SR 1 2 . .
    H H1D 0.7215 0.2500 0.8776 0.066 Uiso d SR 1 2 . .
    N N1 0.5936(3) 0.1271(2) 0.3223(4) 0.0461(7) Uani d . 1 1 . .
    N N2 0.4566(3) -0.0235(3) 0.2690(4) 0.0525(8) Uani d . 1 1 . .
    H H2 0.4344 -0.0904 0.2413 0.063 Uiso calc R 1 1 . .
    C C1 0.6018(4) 0.0241(3) 0.2763(5) 0.0503(10) Uani d . 1 1 B .
    C C2 0.3496(4) 0.0527(3) 0.3131(4) 0.0446(9) Uani d . 1 1 . .
    C C3 0.4343(4) 0.1455(3) 0.3473(4) 0.0423(8) Uani d . 1 1 . .
    C C4 0.3821(6) 0.2500 0.4156(7) 0.0504(13) Uani d S 1 2 . .
    H H4A 0.4209 0.2500 0.5268 0.060 Uiso calc SR 1 2 . .
    H H4B 0.2658 0.2500 0.4061 0.060 Uiso calc SR 1 2 . .
    C C5 0.7486(4) -0.0350(4) 0.2383(7) 0.0751(14) Uani d . 1 1 . .
    H H5A 0.8416 0.0099 0.2740 0.090 Uiso calc PR 0.50 1 A 1
    H H5B 0.7585 -0.1032 0.2976 0.090 Uiso calc PR 0.50 1 A 1
    H H5'A 0.8073 -0.0616 0.3353 0.090 Uiso d PR 0.50 1 A 2
    H H5'B 0.8171 0.0180 0.1941 0.090 Uiso d PR 0.50 1 A 2
    C C6 0.7529(13) -0.0595(9) 0.0839(15) 0.079(2) Uani d P 0.50 1 B 1
    H H6A 0.6625 -0.1049 0.0469 0.118 Uiso calc PR 0.50 1 B 1
    H H6B 0.8504 -0.0982 0.0722 0.118 Uiso calc PR 0.50 1 B 1
    H H6C 0.7488 0.0075 0.0240 0.118 Uiso calc PR 0.50 1 B 1
    C C6' 0.7231(13) -0.1306(9) 0.1225(14) 0.079(2) Uani d P 0.50 1 B 2
    H H6'1 0.6592 -0.1062 0.0284 0.118 Uiso calc PR 0.50 1 B 2
    H H6'2 0.6688 -0.1895 0.1687 0.118 Uiso calc PR 0.50 1 B 2
    H H6'3 0.8252 -0.1562 0.0975 0.118 Uiso calc PR 0.50 1 B 2
    C C7 0.1749(4) 0.0265(4) 0.3136(6) 0.0614(11) Uani d . 1 1 . .
    H H7A 0.1211 0.0891 0.3512 0.092 Uiso calc R 1 1 . .
    H H7B 0.1640 -0.0354 0.3809 0.092 Uiso calc R 1 1 . .
    H H7C 0.1279 0.0091 0.2088 0.092 Uiso calc R 1 1 . .
loop_
    _atom_site_aniso_label
    _atom_site_aniso_U_11
    _atom_site_aniso_U_22
    _atom_site_aniso_U_33
    _atom_site_aniso_U_12
    _atom_site_aniso_U_13
    _atom_site_aniso_U_23
    Co1 0.0267(4) 0.0526(5) 0.0533(5) 0.000 0.0037(3) 0.000
    Cl1 0.0388(7) 0.0628(8) 0.0534(8) 0.000 0.0002(6) 0.000
    Cl2 0.0543(8) 0.0925(11) 0.0515(8) 0.000 0.0126(7) 0.000
    O1 0.051(2) 0.060(2) 0.053(2) 0.000 0.0044(17) 0.000
    N1 0.0271(14) 0.0473(18) 0.064(2) -0.0015(12) 0.0038(13) -0.0029(16)
    N2 0.0347(15) 0.0457(18) 0.076(2) -0.0011(14) 0.0010(15) -0.0062(17)
    C1 0.0285(17) 0.053(2) 0.068(3) 0.0012(16) 0.0006(16) -0.003(2)
    C2 0.0331(17) 0.047(2) 0.054(2) 0.0014(15) 0.0033(15) 0.0048(19)
    C3 0.0319(17) 0.046(2) 0.049(2) 0.0011(15) 0.0066(15) 0.0069(18)
    C4 0.041(3) 0.052(3) 0.061(4) 0.000 0.016(3) 0.000
    C5 0.038(2) 0.061(3) 0.126(4) 0.0039(19) 0.012(2) -0.018(3)
    C6 0.069(4) 0.083(7) 0.089(6) 0.009(5) 0.030(4) -0.008(6)
    C6' 0.069(4) 0.083(7) 0.089(6) 0.009(5) 0.030(4) -0.008(6)
    C7 0.036(2) 0.062(3) 0.087(3) -0.0042(18) 0.011(2) 0.007(2)
_geom_special_details
;
 All esds (except the esd in the dihedral angle between two l.s. planes)
 are estimated using the full covariance matrix.  The cell esds are taken
 into account individually in the estimation of esds in distances, angles
 and torsion angles; correlations between esds in cell parameters are only
 used when they are defined by crystal symmetry.  An approximate (isotropic)
 treatment of cell esds is used for estimating esds involving l.s. planes.
;
loop_
    _geom_bond_atom_site_label_1
    _geom_bond_atom_site_label_2
    _geom_bond_site_symmetry_2
    _geom_bond_distance
    _geom_bond_publ_flag
    Co1 N1 . 2.012(3) ?
    Co1 N1 4_565 2.012(3) ?
    Co1 Cl1 . 2.2520(14) ?
    Co1 Cl2 . 2.2590(16) ?
    O1 H1C . 0.8500 ?
    O1 H1D . 0.8500 ?
    N1 C1 . 1.316(5) ?
    N1 C3 . 1.398(4) ?
    N2 C1 . 1.343(4) ?
    N2 C2 . 1.374(4) ?
    N2 H2 . 0.8600 ?
    C1 C5 . 1.496(5) ?
    C2 C3 . 1.345(5) ?
    C2 C7 . 1.500(5) ?
    C3 C4 . 1.486(4) ?
    C4 C3 4_565 1.486(4) ?
    C4 H4A . 0.9700 ?
    C4 H4B . 0.9700 ?
    C5 C6 . 1.363(13) ?
    C5 C6' . 1.526(12) ?
    C5 H5A . 0.9700 ?
    C5 H5B . 0.9700 ?
    C5 H5'A . 0.9700 ?
    C5 H5'B . 0.9700 ?
    C6 H5'B . 1.3943 ?
    C6 H6A . 0.9600 ?
    C6 H6B . 0.9600 ?
    C6 H6C . 0.9600 ?
    C6' H6'1 . 0.9600 ?
    C6' H6'2 . 0.9600 ?
    C6' H6'3 . 0.9600 ?
    C7 H7A . 0.9600 ?
    C7 H7B . 0.9600 ?
    C7 H7C . 0.9600 ?
loop_
    _geom_angle_atom_site_label_1
    _geom_angle_atom_site_label_2
    _geom_angle_atom_site_label_3
    _geom_angle_site_symmetry_1
    _geom_angle_site_symmetry_3
    _geom_angle
    _geom_angle_publ_flag
    N1 Co1 N1 . 4_565 95.69(16) ?
    N1 Co1 Cl1 . . 113.48(9) ?
    N1 Co1 Cl1 4_565 . 113.48(9) ?
    N1 Co1 Cl2 . . 112.23(9) ?
    N1 Co1 Cl2 4_565 . 112.23(9) ?
    Cl1 Co1 Cl2 . . 109.28(5) ?
    H1C O1 H1D . . 108.3 ?
    C1 N1 C3 . . 106.5(3) ?
    C1 N1 Co1 . . 130.5(2) ?
    C3 N1 Co1 . . 122.3(2) ?
    C1 N2 C2 . . 108.5(3) ?
    C1 N2 H2 . . 125.7 ?
    C2 N2 H2 . . 125.7 ?
    N1 C1 N2 . . 110.0(3) ?
    N1 C1 C5 . . 126.6(3) ?
    N2 C1 C5 . . 123.4(3) ?
    C3 C2 N2 . . 106.1(3) ?
    C3 C2 C7 . . 131.8(3) ?
    N2 C2 C7 . . 122.0(3) ?
    C2 C3 N1 . . 108.8(3) ?
    C2 C3 C4 . . 128.9(3) ?
    N1 C3 C4 . . 122.0(3) ?
    C3 C4 C3 . 4_565 117.3(4) ?
    C3 C4 H4A . . 108.0 ?
    C3 C4 H4A 4_565 . 108.0 ?
    C3 C4 H4B . . 108.0 ?
    C3 C4 H4B 4_565 . 108.0 ?
    H4A C4 H4B . . 107.2 ?
    C6 C5 C1 . . 116.0(6) ?
    C1 C5 C6' . . 117.0(5) ?
    C6 C5 H5A . . 108.3 ?
    C1 C5 H5A . . 108.3 ?
    C6 C5 H5B . . 108.3 ?
    C1 C5 H5B . . 108.3 ?
    H5A C5 H5B . . 107.4 ?
    C1 C5 H5'A . . 108.5 ?
    C6' C5 H5'A . . 108.8 ?
    C1 C5 H5'B . . 108.1 ?
    C6' C5 H5'B . . 107.0 ?
    H5'A C5 H5'B . . 107.1 ?
    C5 C6 H6A . . 109.5 ?
    C5 C6 H6B . . 109.5 ?
    C5 C6 H6C . . 109.5 ?
    C5 C6' H6'1 . . 109.5 ?
    C5 C6' H6'2 . . 109.5 ?
    H6'1 C6' H6'2 . . 109.5 ?
    C5 C6' H6'3 . . 109.5 ?
    H6'1 C6' H6'3 . . 109.5 ?
    H6'2 C6' H6'3 . . 109.5 ?
    C2 C7 H7A . . 109.5 ?
    C2 C7 H7B . . 109.5 ?
    H7A C7 H7B . . 109.5 ?
    C2 C7 H7C . . 109.5 ?
    H7A C7 H7C . . 109.5 ?
    H7B C7 H7C . . 109.5 ?
loop_
    _geom_torsion_atom_site_label_1
    _geom_torsion_atom_site_label_2
    _geom_torsion_atom_site_label_3
    _geom_torsion_atom_site_label_4
    _geom_torsion_site_symmetry_1
    _geom_torsion_site_symmetry_2
    _geom_torsion_site_symmetry_3
    _geom_torsion_site_symmetry_4
    _geom_torsion
    _geom_torsion_publ_flag
    N1 Co1 N1 C1 4_565 . . . 156.8(3) ?
    Cl1 Co1 N1 C1 . . . . -84.6(4) ?
    Cl2 Co1 N1 C1 . . . . 39.9(4) ?
    N1 Co1 N1 C3 4_565 . . . -12.2(4) ?
    Cl1 Co1 N1 C3 . . . . 106.5(3) ?
    Cl2 Co1 N1 C3 . . . . -129.0(3) ?
    C3 N1 C1 N2 . . . . 0.7(4) ?
    Co1 N1 C1 N2 . . . . -169.5(2) ?
    C3 N1 C1 C5 . . . . -178.7(4) ?
    Co1 N1 C1 C5 . . . . 11.1(7) ?
    C2 N2 C1 N1 . . . . -0.3(5) ?
    C2 N2 C1 C5 . . . . 179.2(4) ?
    C1 N2 C2 C3 . . . . -0.3(4) ?
    C1 N2 C2 C7 . . . . 178.4(4) ?
    N2 C2 C3 N1 . . . . 0.8(4) ?
    C7 C2 C3 N1 . . . . -177.8(4) ?
    N2 C2 C3 C4 . . . . -173.5(4) ?
    C7 C2 C3 C4 . . . . 8.0(7) ?
    C1 N1 C3 C2 . . . . -1.0(4) ?
    Co1 N1 C3 C2 . . . . 170.3(2) ?
    C1 N1 C3 C4 . . . . 173.8(4) ?
    Co1 N1 C3 C4 . . . . -15.0(5) ?
    C2 C3 C4 C3 . . . 4_565 -138.0(4) ?
    N1 C3 C4 C3 . . . 4_565 48.3(7) ?
    N1 C1 C5 C6 . . . . -110.0(7) ?
    N2 C1 C5 C6 . . . . 70.7(8) ?
    N1 C1 C5 C6' . . . . -153.4(6) ?
    N2 C1 C5 C6' . . . . 27.3(8) ?
loop_
    _geom_hbond_atom_site_label_D
    _geom_hbond_atom_site_label_H
    _geom_hbond_atom_site_label_A
    _geom_hbond_site_symmetry_A
    _geom_hbond_distance_DH
    _geom_hbond_distance_HA
    _geom_hbond_distance_DA
    _geom_hbond_angle_DHA
    O1 H1C Cl1 . 0.85 2.41 3.256(4) 175
    O1 H1D Cl2 1_556 0.85 2.29 3.139(4) 175
    N2 H2 O1 3_656 0.86 2.12 2.959(3) 165
data_global
_journal_date_recd_electronic     2011-01-18
_journal_date_accepted     2011-03-24
_journal_name_full     'Acta Crystallographica, Section E'
_journal_year     2011
_journal_volume     67
_journal_issue      5
_journal_page_first     m575
_journal_page_last     m575
_journal_paper_category     QM
_journal_coeditor_code     PV2382
_publ_contact_author_name     'Xiao-min Qian'
_publ_contact_author_address
;
Ordered Matter Science Research Center, College of Chemistry and Chemical
Engineering, Southeast UniVersity,
Nanjing 211189, People's Republic of China
;
_publ_contact_author_email     chmsunbw@seu.edu.cn
_publ_contact_author_fax     '86-25-52090614'
_publ_contact_author_phone     '86-25-52090614'
_publ_section_title
;
Dichlorido[bis(2-ethyl-5-methyl-1<i>H</i>-imidazol-4-yl-\
\k<i>N</i>^3^)methane]cobalt(II) monohydrate
;
loop_
    _publ_author_name
    _publ_author_footnote
    _publ_author_address
    'Qian, Xiao-Min' .
;
Ordered Matter Science Research Center
College of Chemistry and Chemical Engineering
Southeast University,
Nanjing 210096, People's Republic of China
;
    'Luo, Yang-Hui' .
;
Ordered Matter Science Research Center
College of Chemistry and Chemical Engineering
Southeast University,
Nanjing 210096, People's Republic of China
;
    'Li, Jin-Feng' .
;
Ordered Matter Science Research Center
College of Chemistry and Chemical Engineering
Southeast University,
Nanjing 210096, People's Republic of China
;
    'Mao, Shu-Lin' .
;
Ordered Matter Science Research Center
College of Chemistry and Chemical Engineering
Southeast University,
Nanjing 210096, People's Republic of China
;
    'Gao, Ge' .
;
Ordered Matter Science Research Center
College of Chemistry and Chemical Engineering
Southeast University,
Nanjing 210096, People's Republic of China
;
_publ_section_synopsis     .
