# Supplementary material for: Dichlorido[bis­(2-ethyl-5-methyl-1H-imidazol-4-yl-κN 3)methane]­cobalt(II) monohydrate
Source: Acta Crystallogr Sect E Struct Rep Online. 2011 Apr 13;67(Pt 5):m575. doi: 10.1107/S1600536811011032 (PMC3089236; doi:10.1107/S1600536811011032)
Supplement: Supplementary file 2 [file e-67-0m575-Isup2.hkl]

# 
# h,k,l, Fc-squared, Fo-squared, sigma(Fo-squared) and status flag 
# 
data_I
_shelx_title ' 101029h in P2(1)/m' 
_shelx_refln_list_code          4 
_shelx_F_calc_maximum      121.50 
_exptl_crystal_F_000       394.00 
_reflns_d_resolution_high  0.8403 
 
loop_ 
 _symmetry_equiv_pos_as_xyz 
 'x, y, z' 
 '-x, y+1/2, -z' 
 '-x, -y, -z' 
 'x, -y-1/2, z' 
 
_cell_length_a     8.3927 
_cell_length_b    12.1388 
_cell_length_c     8.5860 
_cell_angle_alpha  90.000 
_cell_angle_beta   97.045 
_cell_angle_gamma  90.000 
 
_shelx_F_squared_multiplier     1.000 
 
loop_ 
 _refln_index_h 
 _refln_index_k 
 _refln_index_l 
 _refln_F_squared_calc 
 _refln_F_squared_meas 
 _refln_F_squared_sigma 
 _refln_observed_status 
   1   0   0     2328.30     2518.92     65.54 o 
   2   0   0     2311.10     2509.51     54.59 o 
   3   0   0       25.58       23.47      3.01 o 
   4   0   0        2.26       12.11      2.09 o 
   5   0   0       97.42      102.77      4.64 o 
   6   0   0     2503.09     2534.55     51.59 o 
   7   0   0       12.78        6.48      5.39 o 
   8   0   0      131.88      158.70     17.62 o 
   9   0   0        2.23       -6.49      8.58 o 
   1   1   0     4268.17     4776.81     60.88 o 
   2   1   0     1861.71     2079.93     27.97 o 
   3   1   0       39.62       42.39      2.15 o 
   4   1   0      482.48      468.68      7.99 o 
   5   1   0     1004.69      963.86     14.34 o 
   6   1   0       22.31       19.51      3.40 o 
   7   1   0      538.49      532.23     15.01 o 
   8   1   0       41.75       48.98      6.80 o 
   9   1   0       53.64       52.09      9.81 o 
   0   2   0      776.75      852.99     17.70 o 
   1   2   0     3757.70     3950.57     45.94 o 
   2   2   0      166.44      164.43      5.46 o 
   3   2   0      426.81      488.60      9.13 o 
   4   2   0      136.28      143.91      5.05 o 
   5   2   0      511.87      505.81     10.72 o 
   6   2   0     1021.49     1080.99     22.30 o 
   7   2   0      123.43      148.02      8.87 o 
   8   2   0      118.80      126.07      9.29 o 
   9   2   0       16.05       10.82      6.14 o 
   1   3   0    11933.74    12320.82    140.34 o 
   2   3   0     2773.12     2916.57     35.15 o 
   3   3   0     1368.44     1388.07     20.94 o 
   4   3   0     1246.24     1372.02     29.04 o 
   5   3   0      722.88      704.33     13.81 o 
   6   3   0        0.74        1.70      2.94 o 
   7   3   0      225.72      238.35     14.79 o 
   8   3   0      165.14      175.71     11.14 o 
   9   3   0      183.97      208.01     17.94 o 
   0   4   0    14761.66    14778.45    386.09 o 
   1   4   0     1260.81     1294.04     15.20 o 
   2   4   0     1352.00     1429.19     26.92 o 
   3   4   0       61.18       75.75      3.25 o 
   4   4   0      269.01      253.28      7.20 o 
   5   4   0      144.46      135.71      5.86 o 
   6   4   0      406.22      383.70     10.49 o 
   7   4   0      290.18      289.95     17.20 o 
   8   4   0      182.93      189.59     11.61 o 
   9   4   0        1.06       -3.41      6.44 o 
   1   5   0     1489.20     1442.70     17.24 o 
   2   5   0      454.02      477.20      8.15 o 
   3   5   0       60.44       63.02      3.32 o 
   4   5   0       86.64       62.16      4.57 o 
   5   5   0     1389.93     1422.72     24.09 o 
   6   5   0       95.37       96.77      6.52 o 
   7   5   0      110.83      136.76     13.35 o 
   8   5   0       55.48       70.30      8.71 o 
   9   5   0       25.33       13.87      7.62 o 
   0   6   0     2828.18     2470.77     39.94 o 
   1   6   0      940.87      983.13     14.97 o 
   2   6   0      859.03      816.91     11.29 o 
   3   6   0      212.70      204.96      5.69 o 
   4   6   0       84.96       77.26      5.65 o 
   5   6   0      188.90      175.93      7.22 o 
   6   6   0      345.14      378.43     11.17 o 
   7   6   0      206.98      208.03     12.98 o 
   8   6   0      170.94      186.48     11.76 o 
   9   6   0        1.86        7.70      7.77 o 
   1   7   0     2796.83     2736.80     43.19 o 
   2   7   0      474.77      439.91      7.70 o 
   3   7   0      259.35      238.33      7.84 o 
   4   7   0      202.93      195.26      7.38 o 
   5   7   0      247.53      268.67      9.13 o 
   6   7   0       40.25       45.63      7.18 o 
   7   7   0      157.76      185.48     11.98 o 
   8   7   0       20.71       32.23      8.08 o 
   0   8   0     3765.16     3874.38     61.65 o 
   1   8   0        3.87       -1.02      2.25 o 
   2   8   0       35.74       29.57      4.89 o 
   3   8   0        7.41        0.95      2.94 o 
   4   8   0       27.59       30.17      4.78 o 
   5   8   0        3.42        1.71      3.86 o 
   6   8   0      587.30      598.11     15.28 o 
   7   8   0        0.26        5.13      5.57 o 
   8   8   0       13.22       11.13      7.74 o 
   1   9   0      536.75      511.80     14.92 o 
   2   9   0        9.27        5.75      3.29 o 
   3   9   0       33.55       29.23      4.04 o 
   4   9   0       33.79       38.98      5.34 o 
   5   9   0      254.16      264.83      9.98 o 
   6   9   0        3.56       -2.44      5.39 o 
   7   9   0      109.46      125.81      9.59 o 
   0  10   0     1795.13     1835.00     65.45 o 
   1  10   0        3.62       -2.52      3.35 o 
   2  10   0      141.24      155.36      8.58 o 
   3  10   0       20.62       13.49      4.66 o 
   4  10   0       24.38       21.38      5.41 o 
   5  10   0        2.99       -0.59      6.43 o 
   6  10   0      172.72      205.03     13.53 o 
   7  10   0       19.65       23.85      8.77 o 
   1  11   0      188.77      179.31      9.63 o 
   2  11   0      363.16      372.74     14.11 o 
   3  11   0      222.11      194.87     21.03 o 
   4  11   0       97.40      109.36     13.35 o 
   5  11   0       50.38       38.63     10.32 o 
   6  11   0        5.06        2.36      8.98 o 
   0  12   0       95.18       89.01     16.30 o 
   1  12   0       80.04       72.82     11.48 o 
   2  12   0       21.49       27.37      9.30 o 
   3  12   0        0.03       -7.46      7.45 o 
   4  12   0       32.01       36.78     10.58 o 
   5  12   0       16.56       14.22     10.07 o 
   1  13   0      150.13      134.77     14.54 o 
   2  13   0        0.60       -9.49      9.89 o 
   3  13   0        0.21       -3.29      8.23 o 
   4  13   0        9.46        1.18      9.02 o 
   0  14   0      158.52      240.96     24.23 o 
   1  14   0       10.12        1.87      9.44 o 
   2  14   0       28.27       25.06     14.98 o 
  -9   0   1        3.11       11.34     10.82 o 
  -8   0   1        5.43       10.10      8.56 o 
  -7   0   1     3796.46     3963.84    115.12 o 
  -6   0   1      123.78      133.87     14.10 o 
  -5   0   1     2892.37     3005.54     60.11 o 
  -4   0   1       40.78       36.32      3.86 o 
  -3   0   1     1964.18     2212.37     61.71 o 
  -2   0   1     1374.58     1510.77     41.98 o 
  -1   0   1      867.95      946.41     26.03 o 
   0   0   1     3994.91     4086.93     99.31 o 
   1   0   1     4216.72     4629.66     81.60 o 
   2   0   1       24.82       26.16      2.60 o 
   3   0   1     3593.91     4015.82     92.98 o 
   4   0   1       90.57       77.81      8.35 o 
   5   0   1      139.24      146.26      7.77 o 
   6   0   1      643.09      679.30     19.09 o 
   7   0   1     1425.38     1427.97     56.19 o 
   8   0   1      220.59      186.09     17.14 o 
   9   0   1      218.29      234.77     21.10 o 
  -9   1   1       13.10        5.69      7.08 o 
  -8   1   1      263.03      261.85     13.98 o 
  -7   1   1       41.19       32.46      5.18 o 
  -6   1   1     2065.81     2193.79     38.18 o 
  -5   1   1      330.72      296.78      6.34 o 
  -4   1   1      108.25      129.37      4.47 o 
  -3   1   1        5.84        2.87      1.56 o 
  -2   1   1      637.97      697.34     12.33 o 
  -1   1   1      744.55      777.10     34.73 o 
   0   1   1     4636.26     4696.94    113.73 o 
   1   1   1       34.93       25.84      2.24 o 
   2   1   1       66.17       62.70      2.13 o 
   3   1   1     1471.81     1474.61     18.77 o 
   4   1   1      340.48      323.22      6.42 o 
   5   1   1     2042.86     2131.05     27.40 o 
   6   1   1      166.12      160.93      6.23 o 
   7   1   1        1.58       -0.16      3.95 o 
   8   1   1      328.49      329.35     12.28 o 
   9   1   1       44.11       60.63     14.16 o 
  -9   2   1       44.64       35.23      9.13 o 
  -8   2   1      145.52      159.99      9.98 o 
  -7   2   1      269.00      283.29     10.53 o 
  -6   2   1     1185.67     1260.08     21.53 o 
  -5   2   1      368.02      361.22      9.01 o 
  -4   2   1      151.28      139.03      4.83 o 
  -3   2   1        9.78       10.41      1.79 o 
  -2   2   1      875.84      908.29     17.16 o 
  -1   2   1     1604.88     1706.71     22.33 o 
   0   2   1      714.84      698.11     12.30 o 
   1   2   1      850.22      919.19     20.06 o 
   2   2   1     1475.93     1505.33     21.39 o 
   3   2   1      909.91      980.89     13.37 o 
   4   2   1     2265.79     2374.28     29.60 o 
   5   2   1       56.03       58.74      3.62 o 
   6   2   1      137.29      130.01      7.49 o 
   7   2   1       34.59       26.34      5.21 o 
   8   2   1       92.05       93.42      8.55 o 
   9   2   1      353.57      347.70     27.38 o 
  -9   3   1       20.23        6.67      6.74 o 
  -8   3   1      581.76      564.74     16.84 o 
  -7   3   1       13.20        9.98      4.95 o 
  -6   3   1     1593.88     1652.12     32.05 o 
  -5   3   1     1133.03     1140.24     19.48 o 
  -4   3   1     1263.81     1419.76     23.82 o 
  -3   3   1      299.20      316.22      7.16 o 
  -2   3   1     3008.82     3168.03     62.09 o 
  -1   3   1      492.51      500.96      8.32 o 
   0   3   1      515.79      443.34      7.59 o 
   1   3   1      551.39      578.26     14.84 o 
   2   3   1      705.00      692.90     14.25 o 
   3   3   1     1396.73     1443.36     21.80 o 
   4   3   1     2941.23     3112.73     37.87 o 
   5   3   1      209.39      185.55      6.41 o 
   6   3   1      134.51      131.49      6.42 o 
   7   3   1       25.18       13.70      4.94 o 
   8   3   1      282.22      285.77     11.95 o 
   9   3   1       76.91      102.60     10.19 o 
  -9   4   1        8.46        1.57      6.56 o 
  -8   4   1       14.76       17.53      6.43 o 
  -7   4   1     1670.89     1764.48     34.29 o 
  -6   4   1      117.46      116.15      6.73 o 
  -5   4   1      682.15      660.72     31.58 o 
  -4   4   1      341.32      321.96      8.21 o 
  -3   4   1      422.71      414.48      7.83 o 
  -2   4   1       44.04       44.01      2.11 o 
  -1   4   1      937.43     1037.07     12.76 o 
   0   4   1      740.06      762.08     26.61 o 
   1   4   1       23.37       17.54      1.75 o 
   2   4   1     1057.01     1171.97     16.11 o 
   3   4   1     1817.35     1788.95     23.53 o 
   4   4   1      556.60      547.06     11.41 o 
   5   4   1      401.72      379.28      9.77 o 
   6   4   1       69.39       64.15      5.31 o 
   7   4   1      180.11      175.59      9.15 o 
   8   4   1        2.41       -3.06      5.46 o 
   9   4   1      304.07      297.32     13.58 o 
  -9   5   1        2.74        0.38      9.12 o 
  -8   5   1      361.79      352.97     34.46 o 
  -7   5   1       47.92       52.16      6.01 o 
  -6   5   1      144.04      157.35      7.17 o 
  -5   5   1      896.71      887.08     17.06 o 
  -4   5   1        5.04        4.30      1.94 o 
  -3   5   1       63.91       80.69      4.67 o 
  -2   5   1     2239.60     2478.01     28.00 o 
  -1   5   1      396.19      444.24      6.97 o 
   0   5   1      306.96      316.78      5.58 o 
   1   5   1      729.84      721.66     14.16 o 
   2   5   1      892.02      924.33     23.95 o 
   3   5   1      144.78      122.00      5.98 o 
   4   5   1       49.57       44.30      4.70 o 
   5   5   1      994.02     1012.14     23.60 o 
   6   5   1        8.02        7.17      3.81 o 
   7   5   1       55.63       62.40      7.62 o 
   8   5   1      244.23      260.14     12.04 o 
   9   5   1        3.83        5.48      7.01 o 
  -9   6   1        7.61        3.42      7.60 o 
  -8   6   1       14.69       14.98      6.81 o 
  -7   6   1      414.79      457.27     13.07 o 
  -6   6   1      386.25      370.37     10.98 o 
  -5   6   1      575.52      586.90     13.38 o 
  -4   6   1        5.07        5.02      2.92 o 
  -3   6   1       47.70       53.99      6.02 o 
  -2   6   1      175.22      158.40      5.07 o 
  -1   6   1      858.57      727.11     13.52 o 
   0   6   1      246.25      235.12      7.07 o 
   1   6   1      171.84      131.89      4.27 o 
   2   6   1      588.55      565.46      9.99 o 
   3   6   1      840.17      829.45     14.68 o 
   4   6   1      865.30      849.70     16.38 o 
   5   6   1      349.15      335.48     11.71 o 
   6   6   1        3.02       -2.53      3.46 o 
   7   6   1        3.39       -3.56      3.96 o 
   8   6   1       20.49       18.85      6.91 o 
  -8   7   1      181.89      214.14     16.01 o 
  -7   7   1        4.18        0.78      4.84 o 
  -6   7   1      975.12     1037.26     20.91 o 
  -5   7   1      300.60      306.08     11.51 o 
  -4   7   1      363.93      382.89     18.82 o 
  -3   7   1       62.18       61.94      4.08 o 
  -2   7   1      331.36      314.47      6.48 o 
  -1   7   1      158.20      146.70      5.09 o 
   0   7   1      563.60      565.01      9.14 o 
   1   7   1       98.19      133.68      7.86 o 
   2   7   1      126.50      105.35      5.96 o 
   3   7   1      376.75      360.50      8.27 o 
   4   7   1      861.55      832.15     18.16 o 
   5   7   1      185.57      168.39     11.25 o 
   6   7   1      154.40      170.05      8.70 o 
   7   7   1       10.49       10.87      5.20 o 
   8   7   1      166.36      222.16     13.12 o 
  -8   8   1        1.98       -0.56      8.35 o 
  -7   8   1      419.07      439.87     13.69 o 
  -6   8   1       98.40      123.07      8.63 o 
  -5   8   1      175.61      189.75      8.48 o 
  -4   8   1       49.61       61.21      5.97 o 
  -3   8   1       49.09       59.71      4.50 o 
  -2   8   1        0.77       -1.81      2.35 o 
  -1   8   1      445.29      454.40      9.76 o 
   0   8   1      357.42      386.64     16.39 o 
   1   8   1      428.74      451.48      9.60 o 
   2   8   1        2.08       -1.51      2.63 o 
   3   8   1      173.35      148.57      7.79 o 
   4   8   1      148.16      150.57      7.36 o 
   5   8   1        0.57       -1.83      3.93 o 
   6   8   1      261.25      236.72      9.82 o 
   7   8   1      121.01      136.18      9.41 o 
   8   8   1        2.30       -4.52     10.19 o 
  -7   9   1       24.98       13.72      6.39 o 
  -6   9   1      307.83      338.63     12.04 o 
  -5   9   1        2.23       -4.29      4.37 o 
  -4   9   1       69.53       49.01      6.50 o 
  -3   9   1        0.13       -2.07      2.90 o 
  -2   9   1      194.97      182.50      8.48 o 
  -1   9   1       59.84       59.77      6.33 o 
   0   9   1      480.30      490.81     10.30 o 
   1   9   1       19.03       14.74      4.11 o 
   2   9   1       81.91       82.23      6.20 o 
   3   9   1       75.58       73.20      7.41 o 
   4   9   1       15.28        7.30      5.20 o 
   5   9   1      578.65      605.66     18.44 o 
   6   9   1       33.07       28.80      7.40 o 
   7   9   1        0.14       -2.60      6.45 o 
  -7  10   1      209.35      288.24     15.53 o 
  -6  10   1       70.75       67.93      9.19 o 
  -5  10   1      200.74      204.47     11.51 o 
  -4  10   1        2.55        2.90      6.06 o 
  -3  10   1      143.04      147.28      8.61 o 
  -2  10   1       93.66       73.70      6.61 o 
  -1  10   1       81.29       82.49      7.99 o 
   0  10   1      201.23      172.88      7.97 o 
   1  10   1       91.58       88.80      6.61 o 
   2  10   1       85.65       93.68      6.94 o 
   3  10   1      366.49      381.44     24.15 o 
   4  10   1       55.37       53.09      8.08 o 
   5  10   1       66.13       74.54      8.82 o 
   6  10   1       24.02       21.54      7.76 o 
  -6  11   1      109.69      141.85     15.33 o 
  -5  11   1      119.61      139.80     11.44 o 
  -4  11   1       60.82       74.07     12.24 o 
  -3  11   1        3.48       -8.74      5.83 o 
  -2  11   1      198.30      192.94      9.12 o 
  -1  11   1       27.11       17.30      5.60 o 
   0  11   1      113.21      154.49      9.93 o 
   1  11   1        1.52        2.79      4.31 o 
   2  11   1        0.44        0.43      4.41 o 
   3  11   1      106.12      129.76     14.99 o 
   4  11   1      247.19      249.30     12.45 o 
   5  11   1       16.41       13.62      7.15 o 
   6  11   1        8.85        5.20      7.66 o 
  -5  12   1        4.92       15.55     12.43 o 
  -4  12   1       22.48        9.24      8.38 o 
  -3  12   1       31.07       26.84     11.08 o 
  -2  12   1        8.38        3.36      7.34 o 
  -1  12   1       67.65       89.00     12.10 o 
   0  12   1       28.05       18.18      7.96 o 
   1  12   1        2.68        0.83      6.66 o 
   2  12   1       42.13       35.96      7.39 o 
   3  12   1       85.98       94.85     12.34 o 
   4  12   1       40.46       30.03     10.83 o 
   5  12   1        7.84        9.19      9.34 o 
  -4  13   1        5.03       -1.55      9.51 o 
  -3  13   1        3.56        4.98      8.93 o 
  -2  13   1      104.31      121.06     16.50 o 
  -1  13   1        9.69       -2.70      7.32 o 
   0  13   1        3.22       -3.37      6.86 o 
   1  13   1       60.69       49.33     17.36 o 
   2  13   1       62.12       82.76     19.29 o 
   3  13   1        8.15       11.75      8.80 o 
   4  13   1       41.51       30.69     11.94 o 
  -2  14   1        2.68       -1.37     13.21 o 
  -1  14   1       47.46       48.70     11.84 o 
   0  14   1       20.25       14.65      9.81 o 
   1  14   1        6.49        8.47      9.00 o 
   2  14   1        3.21       -4.79     12.79 o 
  -9   0   2        0.33       -5.28      8.99 o 
  -8   0   2       56.05       59.13     12.47 o 
  -7   0   2      583.48      604.38     28.64 o 
  -6   0   2      541.42      568.07     26.08 o 
  -5   0   2        4.37        0.06      4.43 o 
  -4   0   2      503.83      443.70     18.72 o 
  -3   0   2     1658.91     1760.41     50.51 o 
  -2   0   2        9.06        0.96      3.42 o 
  -1   0   2     2323.23     2768.49     73.05 o 
   0   0   2    10978.37    11771.25    335.17 o 
   1   0   2     9534.15    10452.81    182.11 o 
   2   0   2     4206.56     4517.88     81.17 o 
   3   0   2     2918.61     2877.15     54.16 o 
   4   0   2        4.27        6.28      3.38 o 
   5   0   2     1342.18     1335.15     29.84 o 
   6   0   2        5.70        7.46      4.62 o 
   7   0   2       69.62       67.90      8.63 o 
   8   0   2      223.51      201.00     18.48 o 
   9   0   2      136.70      132.45     18.45 o 
  -9   1   2       65.56       74.69     11.04 o 
  -8   1   2       98.81      110.40     10.75 o 
  -7   1   2      113.07      114.11     11.80 o 
  -6   1   2      301.35      305.89     16.90 o 
  -5   1   2      875.33      889.83     23.09 o 
  -4   1   2      245.92      212.32      8.55 o 
  -3   1   2      212.24      182.44      9.62 o 
  -2   1   2     7555.93     8217.83    326.53 o 
  -1   1   2     1236.90     1508.69     29.47 o 
   0   1   2     3115.24     3043.00    184.48 o 
   1   1   2     7624.55     8304.75    120.13 o 
   2   1   2       92.50       66.80      2.79 o 
   3   1   2     1674.14     1745.83     24.51 o 
   4   1   2     2016.52     2018.45     28.71 o 
   5   1   2      387.79      380.14     13.24 o 
   6   1   2      200.00      192.48      7.01 o 
   7   1   2      216.34      192.98      9.38 o 
   8   1   2       82.13       87.63     10.57 o 
   9   1   2       24.24       32.97      9.91 o 
  -9   2   2       15.33        3.81      7.33 o 
  -8   2   2      218.21      207.02     12.95 o 
  -7   2   2       29.02       26.32      6.48 o 
  -6   2   2       63.78       66.90      8.39 o 
  -5   2   2      367.31      367.91     10.63 o 
  -4   2   2     1457.60     1438.68     31.56 o 
  -3   2   2     5550.36     6057.91    111.83 o 
  -2   2   2      529.48      505.26     19.67 o 
  -1   2   2     1009.99     1079.21     57.66 o 
   0   2   2     3494.30     3690.65    266.16 o 
   1   2   2     1260.45     1298.89     17.83 o 
   2   2   2     3724.86     3801.21     48.80 o 
   3   2   2     2644.00     2653.99     35.63 o 
   4   2   2       71.63       94.43      6.14 o 
   5   2   2      169.12      150.68      6.68 o 
   6   2   2       44.81       44.92      5.57 o 
   7   2   2        0.89       -6.17      4.11 o 
   8   2   2       46.73       49.15      7.30 o 
   9   2   2      327.35      331.11     25.87 o 
  -9   3   2      166.05      167.94     20.46 o 
  -8   3   2       38.85       42.38      8.51 o 
  -7   3   2      151.57      140.77     10.56 o 
  -6   3   2       21.91       18.74      3.71 o 
  -5   3   2       44.82       37.33      3.96 o 
  -4   3   2     1444.35     1548.76     27.24 o 
  -3   3   2     2038.91     2141.90     34.65 o 
  -2   3   2     2554.90     2691.29     41.10 o 
  -1   3   2      171.10      174.44      6.55 o 
   0   3   2      744.90      745.55     20.76 o 
   1   3   2     2127.66     2030.90     28.05 o 
   2   3   2      529.36      445.62     10.56 o 
   3   3   2     2498.31     2589.68     31.72 o 
   4   3   2     1643.41     1540.56     20.71 o 
   5   3   2      148.74      141.59      5.87 o 
   6   3   2       31.21       29.91      4.21 o 
   7   3   2       18.38       15.43      6.03 o 
   8   3   2      228.96      216.47     10.82 o 
   9   3   2       64.51       74.49      9.43 o 
  -9   4   2       10.66        5.77     14.49 o 
  -8   4   2      176.06      194.75     19.00 o 
  -7   4   2       61.97       67.26      7.11 o 
  -6   4   2        3.94       -0.08      3.30 o 
  -5   4   2      360.00      331.61     11.09 o 
  -4   4   2      701.93      691.27     13.34 o 
  -3   4   2     1726.74     1594.61     24.88 o 
  -2   4   2      308.93      307.64      6.46 o 
  -1   4   2      989.51      910.88     20.71 o 
   0   4   2      893.42      925.21     17.60 o 
   1   4   2      185.54      191.61      6.58 o 
   2   4   2     3278.20     3359.11     45.60 o 
   3   4   2     2763.88     2713.67     38.36 o 
   4   4   2      195.77      179.55      6.75 o 
   5   4   2      574.25      540.31     17.17 o 
   6   4   2        0.37       -4.10      3.10 o 
   7   4   2       18.41       14.91      5.64 o 
   8   4   2       75.39       91.78      9.13 o 
   9   4   2      182.58      214.41     12.66 o 
  -9   5   2       26.72       31.02     13.54 o 
  -8   5   2      128.08      150.68     10.82 o 
  -7   5   2      284.46      253.48      9.44 o 
  -6   5   2       25.28       25.30      6.17 o 
  -5   5   2      428.49      405.51     10.49 o 
  -4   5   2       99.55       89.89      4.21 o 
  -3   5   2       31.95       25.72      5.47 o 
  -2   5   2     5070.32     5105.72     59.70 o 
  -1   5   2        5.95        2.96      1.39 o 
   0   5   2       19.20       15.30      2.82 o 
   1   5   2      292.69      250.79      6.01 o 
   2   5   2      559.91      612.09     11.47 o 
   3   5   2      682.27      652.57     13.19 o 
   4   5   2     1464.35     1489.20     24.20 o 
   5   5   2        2.10        5.50      3.07 o 
   6   5   2       56.85       59.89      5.71 o 
   7   5   2        5.49       -0.91      4.87 o 
   8   5   2      210.30      219.11     11.57 o 
  -9   6   2        0.20       -7.38      8.69 o 
  -8   6   2      110.62      110.63     10.28 o 
  -7   6   2        4.10        1.27      4.69 o 
  -6   6   2        2.51        0.78      3.58 o 
  -5   6   2      340.58      324.69      9.75 o 
  -4   6   2      753.59      726.13     16.59 o 
  -3   6   2     1651.95     1571.61     21.39 o 
  -2   6   2      275.13      259.62      5.59 o 
  -1   6   2      331.15      252.98      5.32 o 
   0   6   2      134.57      149.11      4.35 o 
   1   6   2       68.91       92.34      4.31 o 
   2   6   2     1720.65     1624.43     33.71 o 
   3   6   2      712.20      691.35     12.03 o 
   4   6   2        2.05        5.99      3.12 o 
   5   6   2      256.98      243.56      8.36 o 
   6   6   2        5.43        0.37      3.98 o 
   7   6   2        8.62       -3.09      5.54 o 
   8   6   2       78.20       92.96      9.79 o 
  -8   7   2       61.37       78.89      9.74 o 
  -7   7   2       54.34       56.63      6.77 o 
  -6   7   2       61.35       63.54      6.55 o 
  -5   7   2       38.21       38.23      5.05 o 
  -4   7   2      325.71      305.42      9.23 o 
  -3   7   2      610.69      626.34     11.18 o 
  -2   7   2      811.59      745.10     11.36 o 
  -1   7   2       21.59       15.14      2.30 o 
   0   7   2       40.99       35.00      3.27 o 
   1   7   2     1536.17     1502.39     36.81 o 
   2   7   2      110.28       94.20      4.53 o 
   3   7   2      982.17      932.40     15.35 o 
   4   7   2      521.33      509.55     12.52 o 
   5   7   2      114.22      117.97      7.27 o 
   6   7   2      134.86      106.73      9.41 o 
   7   7   2       72.81       72.55      9.45 o 
   8   7   2       70.51       84.74     13.35 o 
  -8   8   2       31.45       29.58      8.28 o 
  -7   8   2      162.62      164.85     10.15 o 
  -6   8   2      150.67      144.08      8.95 o 
  -5   8   2        0.55        3.40      4.21 o 
  -4   8   2      218.03      224.77      8.35 o 
  -3   8   2      243.15      235.48      9.88 o 
  -2   8   2        3.13        5.19      2.67 o 
  -1   8   2      741.08      738.45     15.19 o 
   0   8   2      120.47      119.89      5.22 o 
   1   8   2        2.01        0.67      3.13 o 
   2   8   2      736.55      689.61     18.40 o 
   3   8   2      623.67      614.80     14.02 o 
   4   8   2       14.80       13.69      5.17 o 
   5   8   2      170.69      157.26     10.03 o 
   6   8   2        0.07       -5.30      7.09 o 
   7   8   2        2.73       -1.78      6.56 o 
  -7   9   2       12.50       10.18      8.28 o 
  -6   9   2       85.11       84.35      9.23 o 
  -5   9   2      225.05      197.03     10.42 o 
  -4   9   2        2.67       -0.74      4.90 o 
  -3   9   2        2.87        5.53      3.97 o 
  -2   9   2     1139.03     1105.08     21.10 o 
  -1   9   2       61.12       56.66      4.72 o 
   0   9   2      335.53      333.13     10.22 o 
   1   9   2      511.15      505.42     21.08 o 
   2   9   2        0.67       -2.75      3.43 o 
   3   9   2       27.63       25.00      5.76 o 
   4   9   2      324.98      341.14     13.11 o 
   5   9   2       71.56       79.33      9.18 o 
   6   9   2       34.80       19.21      7.27 o 
   7   9   2       62.67       67.47      9.79 o 
  -7  10   2       30.76       32.66      8.78 o 
  -6  10   2        8.70        8.06      7.41 o 
  -5  10   2       19.62       21.54      7.52 o 
  -4  10   2       68.65       79.15      8.79 o 
  -3  10   2      440.20      409.86     17.83 o 
  -2  10   2      169.82      170.59      8.52 o 
  -1  10   2       98.11       95.47      7.04 o 
   0  10   2       49.56       46.26      5.54 o 
   1  10   2       38.60       28.11      6.13 o 
   2  10   2      199.45      206.65     15.49 o 
   3  10   2      281.67      289.33     21.31 o 
   4  10   2        9.80        6.90      5.98 o 
   5  10   2       62.37       73.14      8.97 o 
   6  10   2        0.89       -3.43      6.22 o 
  -6  11   2        7.44        1.16      7.43 o 
  -5  11   2        1.77       -7.75      6.74 o 
  -4  11   2       87.89       82.03      9.70 o 
  -3  11   2      236.32      233.31     11.84 o 
  -2  11   2       46.99       58.89      6.78 o 
  -1  11   2        6.13       -4.19      4.42 o 
   0  11   2       21.26       16.38      5.03 o 
   1  11   2      149.21      166.44      8.78 o 
   2  11   2      135.75      160.51      8.99 o 
   3  11   2      339.39      368.14     18.90 o 
   4  11   2       95.72      111.23     10.34 o 
   5  11   2        7.17       10.95      7.53 o 
  -5  12   2       16.47       -0.03      7.92 o 
  -4  12   2       40.77       48.57      9.26 o 
  -3  12   2      124.48      149.63     11.90 o 
  -2  12   2       29.70       21.41      7.00 o 
  -1  12   2       35.29       27.24      6.96 o 
   0  12   2       19.91        8.79      5.50 o 
   1  12   2       23.16       15.98      5.55 o 
   2  12   2       70.01       89.99      9.37 o 
   3  12   2      184.33      236.01     14.86 o 
   4  12   2       18.84       15.54      7.99 o 
  -4  13   2        9.04       11.99     10.04 o 
  -3  13   2       10.17       10.39     13.78 o 
  -2  13   2      219.80      280.72     38.03 o 
  -1  13   2       21.49       18.86      8.35 o 
   0  13   2        0.33       -3.35      7.42 o 
   1  13   2       17.45       18.15      8.70 o 
   2  13   2        0.67       -3.95      6.48 o 
   3  13   2        1.80       -4.35      6.82 o 
  -1  14   2       31.77       25.35     10.35 o 
   0  14   2       11.94        7.64      8.88 o 
   1  14   2        0.36       -7.02      8.74 o 
  -9   0   3        0.13       -5.45     11.05 o 
  -8   0   3      422.48      454.18     26.34 o 
  -7   0   3       20.87       14.79      9.05 o 
  -6   0   3       29.97       23.76      8.09 o 
  -5   0   3     2597.56     2752.30     80.22 o 
  -4   0   3      420.48      383.75     17.40 o 
  -3   0   3      145.91      122.81      9.14 o 
  -2   0   3     1761.37     2028.77     56.83 o 
  -1   0   3     3686.59     4229.73    111.97 o 
   0   0   3     4683.20     5041.85     90.42 o 
   1   0   3     1994.47     2192.59     41.37 o 
   2   0   3      488.80      441.98     11.71 o 
   3   0   3      100.94       87.99      5.50 o 
   4   0   3      159.31      119.40      6.96 o 
   5   0   3      163.06      148.94     13.03 o 
   6   0   3     1236.32     1229.37     29.76 o 
   7   0   3      196.54      213.21     18.16 o 
   8   0   3        4.18       14.98     11.67 o 
   9   0   3       46.47       36.42     14.08 o 
  -9   1   3      358.49      410.22     19.22 o 
  -8   1   3      101.50      111.93     11.59 o 
  -7   1   3      232.53      212.62     11.77 o 
  -6   1   3      161.68      157.77      9.62 o 
  -5   1   3      302.39      310.19     11.99 o 
  -4   1   3     1381.66     1388.29     34.36 o 
  -3   1   3     3513.86     3701.64     70.63 o 
  -2   1   3      305.97      315.08      9.62 o 
  -1   1   3       88.79       93.68      4.32 o 
   0   1   3       66.98       60.48      2.99 o 
   1   1   3      836.03      801.01     16.72 o 
   2   1   3      181.72      158.11      4.57 o 
   3   1   3     1568.73     1533.49     22.44 o 
   4   1   3        6.59        9.94      2.65 o 
   5   1   3      596.78      572.98     11.85 o 
   6   1   3        2.50        0.32      4.13 o 
   7   1   3      654.76      655.24     17.42 o 
   8   1   3       10.60        5.66      7.28 o 
   9   1   3        9.33       11.43      9.39 o 
  -9   2   3       37.85       55.18      9.96 o 
  -8   2   3      225.25      235.06     13.41 o 
  -7   2   3      251.99      256.97     14.80 o 
  -6   2   3      205.04      220.76     10.77 o 
  -5   2   3      736.81      776.04     21.05 o 
  -4   2   3     1820.23     1925.08     40.60 o 
  -3   2   3        1.32        2.37      2.85 o 
  -2   2   3     1876.26     2009.71     32.07 o 
  -1   2   3      157.74      167.19      5.33 o 
   0   2   3      495.72      486.40      9.84 o 
   1   2   3       36.03       39.91      2.93 o 
   2   2   3     1045.31     1017.75     16.62 o 
   3   2   3      108.09       98.59      4.42 o 
   4   2   3     1746.36     1674.05     43.17 o 
   5   2   3       70.19       76.85      6.09 o 
   6   2   3      611.54      566.15     21.87 o 
   7   2   3       55.89       48.26      7.03 o 
   8   2   3      330.55      298.98     18.78 o 
   9   2   3       13.99        6.67      8.90 o 
  -9   3   3      280.43      289.81     17.42 o 
  -8   3   3        9.89        5.92      7.08 o 
  -7   3   3       18.15       10.72      5.51 o 
  -6   3   3      133.73      134.13      7.44 o 
  -5   3   3      138.10      120.12      8.12 o 
  -4   3   3     1606.52     1674.69     36.35 o 
  -3   3   3     2002.97     2010.07     32.74 o 
  -2   3   3      396.19      444.98      9.70 o 
  -1   3   3      297.88      255.18      9.28 o 
   0   3   3      259.89      260.12     18.72 o 
   1   3   3      871.58      821.63     32.05 o 
   2   3   3       29.87       25.62      4.17 o 
   3   3   3     2239.43     2219.32     30.93 o 
   4   3   3       95.52      101.26      7.99 o 
   5   3   3      123.65      126.44      7.39 o 
   6   3   3       21.26       17.37      5.24 o 
   7   3   3      170.16      182.08     10.97 o 
   8   3   3      125.41      143.11     10.87 o 
  -9   4   3        0.43        5.85      7.81 o 
  -8   4   3      461.65      458.18     18.55 o 
  -7   4   3      104.14       86.83     14.69 o 
  -6   4   3      196.83      190.93      8.74 o 
  -5   4   3      370.97      340.59     26.32 o 
  -4   4   3     2056.18     2013.73     33.64 o 
  -3   4   3      360.09      324.20     11.90 o 
  -2   4   3     2673.24     2729.22     42.65 o 
  -1   4   3        4.80       19.07     15.11 o 
   0   4   3        2.33       -2.29      2.85 o 
   1   4   3       13.81       10.47      2.27 o 
   2   4   3     1647.34     1641.32     54.61 o 
   3   4   3        0.24        1.63      2.00 o 
   4   4   3      485.65      420.30     11.53 o 
   5   4   3       25.10       25.10      4.77 o 
   6   4   3      305.50      275.52     17.15 o 
   7   4   3        6.87        5.03      5.70 o 
   8   4   3       73.84       78.09      9.18 o 
  -9   5   3      222.22      257.60     15.91 o 
  -8   5   3       23.91       28.28     13.77 o 
  -7   5   3       45.54       48.13      6.78 o 
  -6   5   3        0.81       -5.49      3.66 o 
  -5   5   3      389.23      394.36      9.71 o 
  -4   5   3      585.76      587.88     16.07 o 
  -3   5   3     1545.14     1524.10     26.20 o 
  -2   5   3      125.65      126.92      7.76 o 
  -1   5   3       11.13       12.18      3.77 o 
   0   5   3       57.57       48.88      5.62 o 
   1   5   3      181.10      165.73     19.94 o 
   2   5   3        9.16        5.25      1.94 o 
   3   5   3      659.86      629.56     12.56 o 
   4   5   3      184.05      171.68      6.57 o 
   5   5   3      939.05      922.37     27.31 o 
   6   5   3       53.17       38.88      6.01 o 
   7   5   3      308.15      326.83     15.28 o 
   8   5   3       38.82       27.50      7.06 o 
  -8   6   3      245.56      274.32     15.49 o 
  -7   6   3        8.25        2.98      5.11 o 
  -6   6   3        4.02       -1.45      4.45 o 
  -5   6   3      234.03      219.38     14.92 o 
  -4   6   3      685.86      640.33     12.80 o 
  -3   6   3        2.05        6.29      3.04 o 
  -2   6   3     1023.95      978.70     20.18 o 
  -1   6   3       58.94       76.56     15.41 o 
   0   6   3        1.18       -1.67      3.15 o 
   1   6   3        0.09       -2.26      2.98 o 
   2   6   3     1187.80     1144.28     27.09 o 
   3   6   3        0.64       -1.16      3.44 o 
   4   6   3      439.35      425.11     13.22 o 
   5   6   3       43.07       39.74      6.15 o 
   6   6   3      145.04      149.39     10.42 o 
   7   6   3       52.42       44.04     10.46 o 
   8   6   3      197.92      205.06     32.27 o 
  -8   7   3       26.93       38.53     13.64 o 
  -7   7   3       50.32       48.42      9.48 o 
  -6   7   3      145.84      149.60     13.21 o 
  -5   7   3      102.55      105.14     10.42 o 
  -4   7   3      997.35      983.10     28.16 o 
  -3   7   3      578.83      517.42     14.71 o 
  -2   7   3      137.74      133.05      7.13 o 
  -1   7   3      299.37      283.77     12.08 o 
   0   7   3        0.11       -4.45      2.97 o 
   1   7   3      420.98      427.58     12.45 o 
   2   7   3        8.88        1.39      3.96 o 
   3   7   3      676.80      680.77     25.22 o 
   4   7   3       36.61       22.09      5.39 o 
   5   7   3       17.82       13.35      5.82 o 
   6   7   3        7.02        8.54      6.45 o 
   7   7   3      109.57      119.31     14.38 o 
  -8   8   3       76.48       82.33     19.33 o 
  -7   8   3       11.55       20.68     11.61 o 
  -6   8   3       15.67       15.83      7.87 o 
  -5   8   3      358.10      324.44     12.43 o 
  -4   8   3      301.74      270.85     11.10 o 
  -3   8   3       27.33       28.41      7.87 o 
  -2   8   3      324.38      299.99     10.57 o 
  -1   8   3      112.73      105.99      7.18 o 
   0   8   3      109.34      117.47      7.84 o 
   1   8   3      177.50      181.77      8.82 o 
   2   8   3      104.76      103.11      6.74 o 
   3   8   3       83.33       92.60      8.34 o 
   4   8   3      143.88      161.30      9.76 o 
   5   8   3       32.33       29.26      6.52 o 
   6   8   3      440.46      409.76     15.63 o 
   7   8   3       43.08       22.80      8.09 o 
  -7   9   3       94.92      113.23     13.34 o 
  -6   9   3       15.29        4.26      7.59 o 
  -5   9   3       44.88       34.75      7.13 o 
  -4   9   3       34.90       26.63      6.37 o 
  -3   9   3      472.34      452.60     18.83 o 
  -2   9   3       86.67      104.08      8.06 o 
  -1   9   3       20.30       23.51      6.21 o 
   0   9   3        7.36        4.94      3.91 o 
   1   9   3      231.68      211.34      8.46 o 
   2   9   3       53.86       37.19      5.29 o 
   3   9   3      141.56      153.78      9.75 o 
   4   9   3       37.07       28.41     10.05 o 
   5   9   3      175.84      198.76     13.58 o 
   6   9   3        0.71        5.33      6.98 o 
  -6  10   3        5.62      -10.25      7.61 o 
  -5  10   3      180.68      179.11     12.22 o 
  -4  10   3       78.75       94.47      9.77 o 
  -3  10   3        0.05        8.33      8.00 o 
  -2  10   3      161.26      174.99     14.67 o 
  -1  10   3       67.30       68.27      6.74 o 
   0  10   3      123.83      124.88      7.97 o 
   1  10   3       95.19       83.28      7.19 o 
   2  10   3      139.93      158.43      9.09 o 
   3  10   3        6.33        4.28      5.37 o 
   4  10   3       75.40       80.41      9.07 o 
   5  10   3        3.38        2.42      6.76 o 
   6  10   3       64.21       76.34     10.90 o 
  -6  11   3        9.80        6.81      9.30 o 
  -5  11   3       35.79       28.42      8.04 o 
  -4  11   3      139.38      172.62     12.09 o 
  -3  11   3      268.72      258.57     16.09 o 
  -2  11   3       11.77       13.75      8.68 o 
  -1  11   3        2.89       -0.80      6.66 o 
   0  11   3        0.50        0.72      4.66 o 
   1  11   3       30.52       35.62      6.03 o 
   2  11   3       34.93       24.14      5.70 o 
   3  11   3      303.02      337.23     19.49 o 
   4  11   3       23.15       16.84      7.26 o 
   5  11   3        0.80       -5.41      7.25 o 
  -5  12   3        5.27       -6.14      9.30 o 
  -4  12   3      145.55      129.14     15.27 o 
  -3  12   3        1.05       -3.93      8.88 o 
  -2  12   3       96.87      103.35     13.36 o 
  -1  12   3        0.45        1.06      6.25 o 
   0  12   3        3.71       -0.72      6.24 o 
   1  12   3        0.19       -1.03      5.28 o 
   2  12   3       90.95       98.76     10.00 o 
   3  12   3       13.22       12.13      7.39 o 
   4  12   3       68.84       82.36     10.19 o 
  -3  13   3       50.38       45.12     12.21 o 
  -2  13   3       19.82       17.76     10.19 o 
  -1  13   3        1.94        0.04      6.90 o 
   0  13   3        4.18       -4.87      6.46 o 
   1  13   3       68.90       89.67     13.90 o 
   2  13   3       10.88       10.77      8.02 o 
  -9   0   4      113.21      126.14     19.24 o 
  -8   0   4      138.03      191.87     20.52 o 
  -7   0   4      432.72      443.75     24.52 o 
  -6   0   4       14.44        2.76      6.00 o 
  -5   0   4      572.15      513.22     22.03 o 
  -4   0   4       58.04       65.55      9.22 o 
  -3   0   4      279.19      287.72     14.74 o 
  -2   0   4      158.92      151.04     10.88 o 
  -1   0   4     3432.89     3505.74     66.85 o 
   0   0   4      101.89       74.56     11.99 o 
   1   0   4      796.02      898.38     55.56 o 
   2   0   4      407.00      366.33     18.80 o 
   3   0   4       27.26       26.90     10.61 o 
   4   0   4      212.55      194.64      9.15 o 
   5   0   4      707.62      626.48     18.62 o 
   6   0   4      238.66      231.70     11.70 o 
   7   0   4      691.24      689.09     33.14 o 
   8   0   4       18.14       15.56     12.73 o 
  -9   1   4       10.52       18.64      7.67 o 
  -8   1   4       59.20       61.45      9.38 o 
  -7   1   4       69.53       85.97      9.21 o 
  -6   1   4      333.02      295.99     27.00 o 
  -5   1   4        6.94       -3.34      5.37 o 
  -4   1   4      188.88      172.64      9.96 o 
  -3   1   4      163.87      186.15      8.32 o 
  -2   1   4     1264.12     1446.97     31.48 o 
  -1   1   4        1.23        2.15      2.91 o 
   0   1   4     4746.09     4824.78     86.73 o 
   1   1   4      182.24      162.45      6.31 o 
   2   1   4       16.49        7.51      2.99 o 
   3   1   4       28.90       27.71      3.31 o 
   4   1   4       60.28       68.34      4.70 o 
   5   1   4        4.02        7.01      3.41 o 
   6   1   4      702.90      664.81     18.81 o 
   7   1   4      282.23      299.44     15.13 o 
   8   1   4        2.63        1.20      7.96 o 
  -9   2   4      236.02      249.14     26.59 o 
  -8   2   4       21.05       11.00      6.89 o 
  -7   2   4        1.03       -7.23      4.82 o 
  -6   2   4       44.65       32.32      6.64 o 
  -5   2   4      260.77      274.09     11.61 o 
  -4   2   4       94.59      100.44     11.29 o 
  -3   2   4      573.07      669.30     17.54 o 
  -2   2   4       24.73       20.65      3.30 o 
  -1   2   4     1767.61     1769.49     57.03 o 
   0   2   4     1498.88     1538.11     68.66 o 
   1   2   4     3733.45     3815.64    176.94 o 
   2   2   4      216.58      171.73      9.24 o 
   3   2   4       28.04       21.16      3.10 o 
   4   2   4       75.17       76.62      4.89 o 
   5   2   4      256.26      227.60     19.79 o 
   6   2   4      294.36      272.32     10.86 o 
   7   2   4      114.84      116.48     11.38 o 
   8   2   4      271.12      265.09     15.08 o 
  -9   3   4        0.33       -4.86      7.49 o 
  -8   3   4       86.66       92.73     20.81 o 
  -7   3   4        3.20       -2.65      5.44 o 
  -6   3   4       68.54       55.64      7.73 o 
  -5   3   4      329.47      327.08     13.01 o 
  -4   3   4     1578.92     1682.78     37.15 o 
  -3   3   4       14.64       19.74      3.26 o 
  -2   3   4      904.76      950.13     17.97 o 
  -1   3   4      133.98      137.41     15.13 o 
   0   3   4      942.55      966.04     64.02 o 
   1   3   4     1490.13     1446.98     36.14 o 
   2   3   4      114.83      114.54      7.26 o 
   3   3   4        5.62        6.72      2.59 o 
   4   3   4      256.96      229.59     12.43 o 
   5   3   4       74.08       70.07      6.58 o 
   6   3   4      638.61      627.67     16.94 o 
   7   3   4      211.71      200.32     10.18 o 
   8   3   4        5.54        6.38      9.29 o 
  -9   4   4      131.17      135.77     13.77 o 
  -8   4   4       35.92       49.47     11.41 o 
  -7   4   4      228.76      203.61      9.85 o 
  -6   4   4       27.93       25.05      8.18 o 
  -5   4   4      248.51      242.95      8.57 o 
  -4   4   4      116.98      113.25      9.31 o 
  -3   4   4      267.59      231.80      9.82 o 
  -2   4   4       21.33       29.28      4.23 o 
  -1   4   4     2424.36     2393.30    109.20 o 
   0   4   4      125.39      140.07      8.72 o 
   1   4   4       91.42       84.16      6.56 o 
   2   4   4      557.11      527.60     22.14 o 
   3   4   4        2.04        0.19      2.84 o 
   4   4   4      190.30      165.16     11.04 o 
   5   4   4      577.87      543.41     15.83 o 
   6   4   4       14.01       15.63      5.49 o 
   7   4   4       91.78       81.67     11.19 o 
   8   4   4      171.64      178.71     16.47 o 
  -8   5   4       65.99       71.83     11.72 o 
  -7   5   4        5.19        4.50      4.90 o 
  -6   5   4       10.98        2.92      4.47 o 
  -5   5   4      130.54      109.09     10.59 o 
  -4   5   4      154.84      147.85      7.15 o 
  -3   5   4      291.12      290.85     11.70 o 
  -2   5   4     1402.19     1346.21     36.38 o 
  -1   5   4       68.98       84.07      7.67 o 
   0   5   4     1382.54     1379.80    111.37 o 
   1   5   4      948.28      867.27     96.15 o 
   2   5   4      137.88      146.37      7.21 o 
   3   5   4       25.42       20.13      5.91 o 
   4   5   4       43.24       36.18      6.70 o 
   5   5   4        5.07        3.22      6.54 o 
   6   5   4      194.76      183.72     13.80 o 
   7   5   4      367.96      410.20     48.80 o 
  -8   6   4       51.20       48.08     14.36 o 
  -7   6   4       41.86       43.05      9.17 o 
  -6   6   4        9.10        2.06      6.86 o 
  -5   6   4      372.53      352.82     20.13 o 
  -4   6   4        6.96       -0.38      4.33 o 
  -3   6   4      298.76      274.77     18.01 o 
  -2   6   4        0.47        4.93      4.72 o 
  -1   6   4     1095.52     1046.00    118.98 o 
   0   6   4      201.29      200.66     10.59 o 
   1   6   4      883.91      935.30     81.97 o 
   2   6   4      248.25      220.97     11.49 o 
   3   6   4        0.59       -6.59      5.12 o 
   4   6   4       10.05       -2.60      5.66 o 
   5   6   4      347.18      392.59     20.18 o 
   6   6   4       46.72       47.67      9.75 o 
   7   6   4       52.69       53.28     11.25 o 
  -8   7   4       26.41       20.43     13.75 o 
  -7   7   4        4.56       -7.22      7.27 o 
  -6   7   4      138.01      133.04     12.68 o 
  -5   7   4       41.13       34.94      8.12 o 
  -4   7   4      590.97      580.85     20.61 o 
  -3   7   4       36.08       34.79      6.15 o 
  -2   7   4       46.03       47.97     11.42 o 
  -1   7   4        0.93        9.18      5.59 o 
   0   7   4      564.72      554.00     84.34 o 
   1   7   4      171.62      163.63     28.27 o 
   2   7   4       22.34        9.13     11.60 o 
   3   7   4       12.16        5.36      5.68 o 
   4   7   4       23.36       26.01      9.83 o 
   5   7   4        6.23        0.91      7.13 o 
   6   7   4      384.26      405.00     19.68 o 
   7   7   4       54.33       65.22     12.18 o 
  -7   8   4       37.91       28.62     10.09 o 
  -6   8   4        3.66        2.82      6.68 o 
  -5   8   4       47.97       42.42      8.79 o 
  -4   8   4       47.84       44.07      8.45 o 
  -3   8   4        7.57        5.28      4.37 o 
  -2   8   4      105.56       93.67      9.32 o 
  -1   8   4      651.66      699.10     21.64 o 
   0   8   4       49.30       51.88      8.19 o 
   1   8   4      528.31      522.31     40.67 o 
   2   8   4       14.99        4.54      6.80 o 
   3   8   4       18.55       -0.02      5.74 o 
   4   8   4       32.94       17.58      7.98 o 
   5   8   4       62.35       82.62     11.48 o 
   6   8   4      119.60      161.85     15.95 o 
  -7   9   4       29.20       23.83      9.84 o 
  -6   9   4      122.06      135.31     14.35 o 
  -5   9   4       22.63       11.40      8.03 o 
  -4   9   4       10.19        2.65      6.99 o 
  -3   9   4      110.76       94.23     11.74 o 
  -2   9   4      361.82      332.54     15.14 o 
  -1   9   4        0.08        1.02      4.79 o 
   0   9   4      830.64      859.23     38.48 o 
   1   9   4       36.70       43.76      7.03 o 
   2   9   4        0.42       -6.82      4.55 o 
   3   9   4       84.11       71.90      8.25 o 
   4   9   4       34.81       31.59     14.72 o 
   5   9   4        2.08       -4.71      8.20 o 
   6   9   4      128.69      138.99     15.86 o 
  -6  10   4        0.01      -12.33      8.22 o 
  -5  10   4      121.54      112.13     13.94 o 
  -4  10   4        9.99       -1.09      6.59 o 
  -3  10   4      112.25       90.96     12.26 o 
  -2  10   4       20.41       14.22      8.20 o 
  -1  10   4       91.68       93.81     13.37 o 
   0  10   4       45.74       46.08      7.31 o 
   1  10   4      177.33      170.35     13.56 o 
   2  10   4       63.78       65.47      7.25 o 
   3  10   4        2.29       -4.09      5.64 o 
   4  10   4       12.80       13.15      7.14 o 
   5  10   4       70.53       92.63     13.59 o 
  -5  11   4       32.18       20.78      9.74 o 
  -4  11   4       99.55      100.02     13.72 o 
  -3  11   4        3.28       -3.62      8.65 o 
  -2  11   4       20.90        7.51      8.31 o 
  -1  11   4        1.68        0.00      5.85 o 
   0  11   4      107.23      124.21     11.24 o 
   1  11   4       30.47       29.91      7.77 o 
   2  11   4        6.20        3.79      6.57 o 
   3  11   4        0.54        2.12      6.44 o 
   4  11   4       14.01       18.33      8.05 o 
  -4  12   4       22.36       22.38     10.42 o 
  -3  12   4       29.04        3.18      8.98 o 
  -2  12   4        0.43       12.38      8.87 o 
  -1  12   4       88.04      105.26     18.07 o 
   0  12   4        9.60        7.49      7.10 o 
   1  12   4       95.25      110.29      9.23 o 
   2  12   4       29.76       26.16      7.86 o 
   3  12   4        2.48       -9.47      6.32 o 
  -2  13   4       71.61       89.87     13.40 o 
  -1  13   4       21.10       23.97      9.89 o 
   0  13   4       31.06       32.29      9.60 o 
   1  13   4       53.27       66.91      9.46 o 
  -9   0   5        5.95       11.32      8.29 o 
  -8   0   5      165.33      153.74     15.72 o 
  -7   0   5       87.35       85.06     12.24 o 
  -6   0   5      396.89      354.02     19.67 o 
  -5   0   5      313.22      262.16     16.11 o 
  -4   0   5      126.61      132.25     13.15 o 
  -3   0   5      157.50      167.73     12.71 o 
  -2   0   5      544.52      637.10     26.55 o 
  -1   0   5      343.99      316.63     12.04 o 
   0   0   5     3082.78     3272.58     63.62 o 
   1   0   5      459.05      409.11     12.57 o 
   2   0   5        3.92       -0.68      3.85 o 
   3   0   5       75.03       70.60     10.94 o 
   4   0   5      103.17      104.06      8.04 o 
   5   0   5      413.71      393.37     14.91 o 
   6   0   5      115.09      130.26     16.89 o 
   7   0   5       27.25       28.37     13.05 o 
   8   0   5        4.94       -1.19     11.95 o 
  -9   1   5       54.09       61.85      8.38 o 
  -8   1   5        0.28        5.59      5.43 o 
  -7   1   5      525.14      424.70     19.55 o 
  -6   1   5      486.75      411.52     29.28 o 
  -5   1   5      128.61      122.02      8.79 o 
  -4   1   5       30.18       32.43      5.99 o 
  -3   1   5        8.31        9.25      6.19 o 
  -2   1   5       78.17       86.14      6.22 o 
  -1   1   5      902.95      891.78     20.04 o 
   0   1   5     2475.20     2565.88     59.89 o 
   1   1   5      230.38      244.21      8.65 o 
   2   1   5      243.31      241.14      6.80 o 
   3   1   5        2.95       -0.23      2.84 o 
   4   1   5      122.28      128.43      6.07 o 
   5   1   5      181.38      155.72      8.67 o 
   6   1   5      283.92      247.82     10.72 o 
   7   1   5       83.55       89.82     12.81 o 
   8   1   5        0.42       -6.08     11.95 o 
  -9   2   5        0.10        5.54      9.49 o 
  -8   2   5      123.96      140.11     16.57 o 
  -7   2   5      255.49      174.56     30.05 o 
  -6   2   5      874.43      759.08     70.50 o 
  -5   2   5      613.54      544.00     45.42 o 
  -4   2   5        0.71       -1.88      4.32 o 
  -3   2   5       14.26        3.87      3.94 o 
  -2   2   5      489.52      448.91     11.96 o 
  -1   2   5      167.12      157.49     10.63 o 
   0   2   5       53.31       49.22      4.87 o 
   1   2   5     3430.97     3501.74     95.42 o 
   2   2   5        0.86       -1.32      2.56 o 
   3   2   5      232.97      230.48      8.72 o 
   4   2   5      560.76      503.37     11.38 o 
   5   2   5       15.46       10.93      6.26 o 
   6   2   5       19.35        9.00      5.96 o 
   7   2   5      110.73      135.79     11.53 o 
  -8   3   5        1.05       -2.15      6.20 o 
  -7   3   5      418.87      436.85     29.88 o 
  -6   3   5      198.41      195.78     17.53 o 
  -5   3   5        1.41       -2.93      4.60 o 
  -4   3   5      223.71      213.28      8.17 o 
  -3   3   5       45.90       60.53      6.11 o 
  -2   3   5       59.85       49.78      5.09 o 
  -1   3   5     2459.40     2651.80     54.55 o 
   0   3   5      407.74      393.08     13.27 o 
   1   3   5       28.76       30.75      4.73 o 
   2   3   5      596.72      571.21     13.63 o 
   3   3   5      108.22      121.48      9.67 o 
   4   3   5       31.44       16.97      6.45 o 
   5   3   5      130.98      135.99     11.63 o 
   6   3   5      139.01      150.35     25.99 o 
   7   3   5        1.03       -3.46      8.01 o 
  -8   4   5      191.56      198.15     14.32 o 
  -7   4   5        0.30        6.43      6.49 o 
  -6   4   5       49.80       43.94      5.75 o 
  -5   4   5      574.32      584.44     18.35 o 
  -4   4   5        0.38        2.10      4.89 o 
  -3   4   5      266.51      249.98     11.61 o 
  -2   4   5      318.95      322.15     17.95 o 
  -1   4   5       26.91       31.54      6.59 o 
   0   4   5      468.94      472.46     41.64 o 
   1   4   5      967.07      961.76     19.42 o 
   2   4   5        4.20        1.27      3.71 o 
   3   4   5       82.81       88.01      8.78 o 
   4   4   5      135.10      146.52     25.57 o 
   5   4   5      202.45      220.30     20.37 o 
   6   4   5       66.13       62.73     10.22 o 
   7   4   5        8.89       -3.04      8.54 o 
  -8   5   5       16.74       15.09     12.18 o 
  -7   5   5      524.85      497.24     32.06 o 
  -6   5   5      193.87      189.17     13.28 o 
  -5   5   5       21.59       29.41      6.47 o 
  -4   5   5      235.36      207.04     10.66 o 
  -3   5   5        5.41        3.63      4.64 o 
  -2   5   5       10.02       18.77      6.58 o 
  -1   5   5      868.92      804.41     61.73 o 
   0   5   5      787.07      829.47     62.16 o 
   1   5   5       16.31       22.25      4.57 o 
   2   5   5      631.11      587.85     42.19 o 
   3   5   5       16.81        8.09      6.34 o 
   4   5   5      188.77      177.16     13.08 o 
   5   5   5      453.14      401.10     17.90 o 
   6   5   5       15.39       15.71      8.74 o 
   7   5   5        1.51       -5.49      8.63 o 
  -8   6   5       79.50       91.65     17.87 o 
  -7   6   5       40.97       32.50      9.60 o 
  -6   6   5      258.98      279.07     22.08 o 
  -5   6   5      407.06      407.18     15.27 o 
  -4   6   5       18.11       17.36     11.60 o 
  -3   6   5       28.74       29.37      7.80 o 
  -2   6   5      283.29      253.10     12.29 o 
  -1   6   5       63.47       66.08      8.04 o 
   0   6   5      182.83      167.42     32.56 o 
   1   6   5      958.78      983.23     91.52 o 
   2   6   5       13.79        7.80      6.27 o 
   3   6   5       10.33        0.70      6.23 o 
   4   6   5      116.33      111.13     10.93 o 
   5   6   5       55.74       48.70      9.59 o 
   6   6   5       12.72       10.60      8.46 o 
   7   6   5       67.42       48.42     12.03 o 
  -7   7   5      149.25      170.43     15.62 o 
  -6   7   5       80.60       72.57     10.55 o 
  -5   7   5        1.49       -5.37     10.45 o 
  -4   7   5        5.09       -2.96      5.56 o 
  -3   7   5        1.58        3.07      5.38 o 
  -2   7   5       33.51       18.95      9.74 o 
  -1   7   5      619.14      673.24     66.13 o 
   0   7   5      291.44      289.50     17.08 o 
   1   7   5       45.61       61.91     21.82 o 
   2   7   5      128.17      123.28     10.95 o 
   3   7   5       41.72       54.52      9.13 o 
   4   7   5        1.71       -7.68      6.98 o 
   5   7   5        6.00        4.63      8.64 o 
   6   7   5      154.20      138.83     15.12 o 
  -7   8   5       89.22       96.76     12.97 o 
  -6   8   5      212.80      207.04     33.30 o 
  -5   8   5       96.84       90.91     11.84 o 
  -4   8   5        2.30        0.44     12.97 o 
  -3   8   5       35.73       22.55      7.93 o 
  -2   8   5       33.08       41.41      7.89 o 
  -1   8   5      155.04      188.30     12.32 o 
   0   8   5      175.37      191.29     33.94 o 
   1   8   5      436.08      481.77     18.73 o 
   2   8   5        0.20       -5.32      6.39 o 
   3   8   5       51.86       52.20     15.24 o 
   4   8   5       84.79       86.24     18.46 o 
   5   8   5       87.43       92.27     13.26 o 
   6   8   5       37.93       25.51     10.37 o 
  -6   9   5       86.78       77.62     12.36 o 
  -5   9   5       61.26       47.53     13.77 o 
  -4   9   5       24.68       26.98      8.64 o 
  -3   9   5        1.66       -4.59      4.63 o 
  -2   9   5        2.00        3.27      9.96 o 
  -1   9   5      151.97      133.18     11.46 o 
   0   9   5      437.17      488.85     18.99 o 
   1   9   5       65.62       72.19     13.02 o 
   2   9   5        2.47        0.12      6.91 o 
   3   9   5       15.73       14.67      7.74 o 
   4   9   5       73.13       77.78     12.03 o 
   5   9   5       72.35       67.73     12.49 o 
  -5  10   5       42.29       28.66     10.67 o 
  -4  10   5        9.01        5.46      7.60 o 
  -3  10   5        1.45       -4.65      7.74 o 
  -2  10   5      124.02      130.73     10.49 o 
  -1  10   5       14.37       12.84      6.27 o 
   0  10   5      114.78      114.62      9.76 o 
   1  10   5       83.40      113.15     13.53 o 
   2  10   5        1.54       -6.25      5.84 o 
   3  10   5       13.07        5.52      8.07 o 
   4  10   5       54.95       57.68     11.55 o 
  -4  11   5        6.82        0.71      8.94 o 
  -3  11   5        2.62        0.14      8.77 o 
  -2  11   5       18.77       10.34     11.18 o 
  -1  11   5       64.03       77.01      8.67 o 
   0  11   5       81.58       90.97     16.07 o 
   1  11   5        0.15       -5.67      6.36 o 
   2  11   5       87.84      108.81     13.11 o 
   3  11   5       37.79       25.83      9.63 o 
  -3  12   5        0.40       -6.58      9.29 o 
  -2  12   5       36.46       44.89     12.31 o 
  -1  12   5        3.08       16.13      9.79 o 
   0  12   5        0.41       -3.07      8.22 o 
   1  12   5      138.43      165.99     12.44 o 
   2  12   5        0.12       17.10     10.52 o 
  -8   0   6       13.23       12.33      9.46 o 
  -7   0   6      200.47      180.95     15.58 o 
  -6   0   6      294.82      276.40     18.01 o 
  -5   0   6       35.63       39.43     10.74 o 
  -4   0   6       33.87       25.07     10.59 o 
  -3   0   6        0.13        3.85      9.66 o 
  -2   0   6      461.39      455.81     15.77 o 
  -1   0   6       29.88       39.57     12.31 o 
   0   0   6      231.69      207.82     27.86 o 
   1   0   6      218.55      207.01      9.36 o 
   2   0   6      104.63      115.84      8.57 o 
   3   0   6       10.09       12.49      5.70 o 
   4   0   6      310.14      286.61     22.38 o 
   5   0   6      138.56      137.02     11.21 o 
   6   0   6        4.29        0.40     10.70 o 
   7   0   6       77.28       83.10     16.88 o 
  -8   1   6       77.76       70.54     13.37 o 
  -7   1   6      249.72      212.17     21.61 o 
  -6   1   6       41.24       58.84      8.25 o 
  -5   1   6      272.88      267.98     16.84 o 
  -4   1   6       23.86        9.69      6.94 o 
  -3   1   6      346.69      370.75     11.97 o 
  -2   1   6       48.63       48.60      6.30 o 
  -1   1   6      388.15      395.30      9.94 o 
   0   1   6       48.21       46.96      4.55 o 
   1   1   6      120.75      126.52      5.48 o 
   2   1   6      263.32      268.83      8.64 o 
   3   1   6      467.50      452.13     23.31 o 
   4   1   6       53.23       55.59      6.32 o 
   5   1   6      122.36      147.55     12.79 o 
   6   1   6       64.98       88.99     10.75 o 
   7   1   6       39.06       44.42     14.73 o 
  -8   2   6        2.22        1.00      9.42 o 
  -7   2   6        5.92        8.60      5.92 o 
  -6   2   6      754.64      709.55     95.54 o 
  -5   2   6        6.01        3.36      6.35 o 
  -4   2   6      433.75      433.76     13.13 o 
  -3   2   6       89.83       94.66      7.66 o 
  -2   2   6      277.01      278.14     32.55 o 
  -1   2   6       38.32       45.06      5.72 o 
   0   2   6      217.70      214.36     12.43 o 
   1   2   6      398.32      361.52     18.76 o 
   2   2   6      113.68      140.25      7.73 o 
   3   2   6       15.58       16.00      5.24 o 
   4   2   6      669.58      706.28     21.86 o 
   5   2   6       93.61      103.88     12.81 o 
   6   2   6       25.44       19.18      8.83 o 
   7   2   6        3.67       -1.40     11.75 o 
  -8   3   6      101.38      119.15     17.81 o 
  -7   3   6      105.05       93.91     15.73 o 
  -6   3   6       33.58       42.71     14.13 o 
  -5   3   6      265.40      235.55     12.39 o 
  -4   3   6       34.23       28.13      7.78 o 
  -3   3   6       42.89       34.35      7.19 o 
  -2   3   6        7.02        5.75      6.50 o 
  -1   3   6      319.29      291.78     25.78 o 
   0   3   6        4.58        6.55      6.11 o 
   1   3   6      155.16      129.62     13.14 o 
   2   3   6      213.10      210.25     16.62 o 
   3   3   6      378.28      359.92     15.04 o 
   4   3   6        4.93       12.79      7.04 o 
   5   3   6       27.90       30.31      8.53 o 
   6   3   6       21.04        8.86      9.48 o 
   7   3   6        1.48       -4.16      9.40 o 
  -8   4   6       11.59        4.70     11.20 o 
  -7   4   6      201.68      181.39     19.01 o 
  -6   4   6       34.70       29.55      9.87 o 
  -5   4   6      113.72      112.14     14.71 o 
  -4   4   6      372.73      362.77     15.36 o 
  -3   4   6       32.93       50.56      8.76 o 
  -2   4   6      471.01      507.22     18.40 o 
  -1   4   6      165.00      181.04     26.99 o 
   0   4   6        7.49        0.86      4.12 o 
   1   4   6       34.19       17.55      4.89 o 
   2   4   6      406.67      418.70     24.82 o 
   3   4   6       37.12       34.17      7.98 o 
   4   4   6      302.45      297.67     22.74 o 
   5   4   6       48.25       37.75      9.71 o 
   6   4   6        3.17       -2.57      8.72 o 
  -7   5   6      171.30      190.65     22.51 o 
  -6   5   6        0.58        1.79      6.31 o 
  -5   5   6      348.15      348.32     24.32 o 
  -4   5   6        6.74       -1.38      6.24 o 
  -3   5   6      358.60      365.26     15.83 o 
  -2   5   6      135.59      152.51     12.22 o 
  -1   5   6      225.62      217.56     17.35 o 
   0   5   6      119.38       93.53      9.48 o 
   1   5   6       18.51       35.14     10.46 o 
   2   5   6      138.58      145.18     30.40 o 
   3   5   6      338.74      370.32     16.10 o 
   4   5   6       36.29       38.62      8.83 o 
   5   5   6      191.64      200.09     14.21 o 
   6   5   6        8.17        6.77      9.67 o 
  -7   6   6       47.17       46.74     15.93 o 
  -6   6   6      151.65      161.38     22.03 o 
  -5   6   6        7.46       -1.64      6.49 o 
  -4   6   6      111.00      117.70     10.85 o 
  -3   6   6       49.79       34.65      8.75 o 
  -2   6   6       95.30       83.27      9.60 o 
  -1   6   6       13.72        2.12      7.48 o 
   0   6   6       54.84       44.03      8.91 o 
   1   6   6       46.39       36.91      7.73 o 
   2   6   6      159.26      166.90     13.89 o 
   3   6   6       60.47       64.25      9.85 o 
   4   6   6      222.77      199.98     14.08 o 
   5   6   6       30.23       27.04     10.24 o 
   6   6   6        0.39        0.62      9.74 o 
  -7   7   6       75.37       75.24     12.45 o 
  -6   7   6       21.95       18.02     15.12 o 
  -5   7   6       95.93       94.63     12.34 o 
  -4   7   6       36.92       29.36      7.93 o 
  -3   7   6        0.87      -10.87      7.25 o 
  -2   7   6       19.84       13.89      7.65 o 
  -1   7   6      296.65      291.44     24.61 o 
   0   7   6        0.03       -5.94      5.83 o 
   1   7   6       78.16       66.94      9.17 o 
   2   7   6       98.79      107.82     30.54 o 
   3   7   6       89.70       94.18     11.85 o 
   4   7   6       14.82       13.22     10.24 o 
   5   7   6       18.39        9.14     10.35 o 
  -6   8   6      177.99      180.67     16.61 o 
  -5   8   6        0.11      -18.57     14.31 o 
  -4   8   6       92.00       99.09     10.93 o 
  -3   8   6       14.66       12.30      7.61 o 
  -2   8   6      203.79      213.04     13.84 o 
  -1   8   6       27.32       27.17     21.02 o 
   0   8   6       57.96       72.34     10.57 o 
   1   8   6       64.72       61.32      9.62 o 
   2   8   6        9.65       17.21      8.29 o 
   3   8   6        0.05       -1.04      7.95 o 
   4   8   6      137.60      144.79     20.30 o 
   5   8   6       57.98       57.51     12.80 o 
  -5   9   6       12.84        6.61      9.59 o 
  -4   9   6       24.85       -0.06     15.38 o 
  -3   9   6       97.43       87.58     11.33 o 
  -2   9   6       37.46       27.76     18.01 o 
  -1   9   6       59.21       45.45      9.77 o 
   0   9   6       10.67       10.62     18.51 o 
   1   9   6       16.79       19.34      8.95 o 
   2   9   6       59.85       48.19      9.81 o 
   3   9   6      103.49       99.17     12.72 o 
   4   9   6        1.81        0.77      9.59 o 
  -4  10   6        4.46       -3.07      9.23 o 
  -3  10   6        8.18       -4.43      8.34 o 
  -2  10   6       31.93       25.29      9.21 o 
  -1  10   6        0.52        1.70      8.04 o 
   0  10   6       51.28       50.48      9.45 o 
   1  10   6       25.04       23.84      9.47 o 
   2  10   6       12.75       14.22     10.18 o 
   3  10   6        5.25        0.83      9.34 o 
  -3  11   6       25.20       26.64     11.16 o 
  -2  11   6       10.02        8.54      8.98 o 
  -1  11   6       41.87       41.59      7.91 o 
   0  11   6        0.87       -2.05      6.23 o 
   1  11   6       10.27        6.53      7.02 o 
   2  11   6        7.59       12.41      9.60 o 
  -8   0   7        1.77       -2.64      8.68 o 
  -7   0   7       21.81       31.50     11.96 o 
  -6   0   7        2.36       -2.09     10.65 o 
  -5   0   7      137.94      151.62     17.35 o 
  -4   0   7       28.86       23.64     13.12 o 
  -3   0   7      445.85      450.65     18.73 o 
  -2   0   7      466.55      503.01     18.24 o 
  -1   0   7        2.09        5.48      5.79 o 
   0   0   7        4.10       -7.32      4.88 o 
   1   0   7        8.06        0.24      5.18 o 
   2   0   7       39.66       34.25      6.97 o 
   3   0   7      332.16      285.35     34.33 o 
   4   0   7      249.36      247.07     13.27 o 
  -8   1   7       40.46       35.00      7.79 o 
  -7   1   7       14.43        9.58      7.26 o 
  -6   1   7       76.00       73.72     10.44 o 
  -5   1   7      223.66      195.26     14.79 o 
  -4   1   7      277.67      269.77     13.55 o 
  -3   1   7       81.08       67.05     10.08 o 
  -2   1   7      212.03      249.61     10.36 o 
  -1   1   7      383.61      372.17     11.99 o 
   0   1   7       17.89       13.29      4.97 o 
   1   1   7      146.02      137.40      8.25 o 
   2   1   7      468.93      454.85     13.02 o 
   3   1   7       54.52       61.40      7.03 o 
   4   1   7      230.82      232.43     14.30 o 
   5   1   7       30.96       32.06      9.08 o 
   6   1   7        8.42        4.36     11.37 o 
  -7   2   7       28.67       21.49     12.07 o 
  -6   2   7       88.11       79.56     15.84 o 
  -5   2   7       57.74       57.44     10.33 o 
  -4   2   7       59.29       54.88      9.17 o 
  -3   2   7      658.69      759.19     24.14 o 
  -2   2   7      246.20      239.52     12.94 o 
  -1   2   7        8.15        9.06      5.11 o 
   0   2   7       37.58       45.45     10.84 o 
   1   2   7      405.73      408.81     16.38 o 
   2   2   7       94.21       91.43      7.55 o 
   3   2   7      510.43      564.34     15.79 o 
   4   2   7       60.06       66.87      9.63 o 
   5   2   7        0.38        1.04      7.89 o 
   6   2   7       14.22       -1.07     11.32 o 
  -7   3   7        5.25       -5.83      5.80 o 
  -6   3   7       10.00        5.87      6.92 o 
  -5   3   7       17.61        7.54     11.28 o 
  -4   3   7      567.22      566.60     34.04 o 
  -3   3   7        3.63       -3.58      7.76 o 
  -2   3   7       93.61       91.17     11.08 o 
  -1   3   7      133.16      139.69     11.94 o 
   0   3   7      132.07      142.17     10.53 o 
   1   3   7        1.05        2.92      8.10 o 
   2   3   7      514.98      492.47     22.35 o 
   3   3   7       18.60       26.85      7.85 o 
   4   3   7      152.87      162.33     19.32 o 
   5   3   7       34.06       36.16     13.62 o 
   6   3   7        9.40       -2.65      9.69 o 
  -7   4   7       19.73       10.73     12.06 o 
  -6   4   7        3.75        1.41      7.28 o 
  -5   4   7       53.71       42.35      9.34 o 
  -4   4   7        0.17       -2.39     14.95 o 
  -3   4   7      408.07      446.40     19.21 o 
  -2   4   7      390.81      359.40     17.45 o 
  -1   4   7       28.19       34.31      6.47 o 
   0   4   7       38.69       38.88      6.07 o 
   1   4   7        0.53       -6.81      4.54 o 
   2   4   7        0.40        3.29      6.46 o 
   3   4   7      458.96      459.48     18.77 o 
   4   4   7      117.74      124.47     12.56 o 
   5   4   7       78.95       63.02     11.20 o 
  -7   5   7       12.72       15.47     13.95 o 
  -6   5   7        0.47      -10.44      6.96 o 
  -5   5   7       45.29       35.40     10.74 o 
  -4   5   7      337.65      360.28     20.43 o 
  -3   5   7        1.77       -0.73     24.57 o 
  -2   5   7      176.64      212.00     34.33 o 
  -1   5   7       97.08      111.06     11.57 o 
   0   5   7        0.34       -7.07      4.71 o 
   1   5   7       15.14       14.50      7.93 o 
   2   5   7      495.27      509.30     33.77 o 
   3   5   7        8.25       16.44      8.51 o 
   4   5   7      127.21      154.78     29.08 o 
   5   5   7        3.07        5.73      9.20 o 
  -6   6   7       19.64       -2.81     12.23 o 
  -5   6   7       37.03       35.06      8.70 o 
  -4   6   7       26.59       21.83     12.02 o 
  -3   6   7      276.80      269.91     22.21 o 
  -2   6   7      145.70      174.84     14.46 o 
  -1   6   7        6.72       -4.47      6.62 o 
   0   6   7        1.19       -5.61      5.49 o 
   1   6   7       52.43       47.78      8.91 o 
   2   6   7        4.20        5.98      7.76 o 
   3   6   7      240.31      244.91     15.09 o 
   4   6   7       69.29       94.57     13.98 o 
   5   6   7       10.66        2.94     10.58 o 
  -6   7   7       32.83       35.10     18.94 o 
  -5   7   7       13.75       -8.98     10.95 o 
  -4   7   7      193.63      210.57     15.07 o 
  -3   7   7        4.10        2.37      7.91 o 
  -2   7   7       16.15       11.32      8.68 o 
  -1   7   7      131.08      114.34     12.96 o 
   0   7   7        8.97       -3.08      7.22 o 
   1   7   7        8.55        8.95      8.26 o 
   2   7   7      223.85      250.03     25.19 o 
   3   7   7        0.87        1.36      9.08 o 
   4   7   7       27.77       28.91     10.78 o 
  -5   8   7       12.67       12.77     17.18 o 
  -4   8   7       12.92       10.05      8.83 o 
  -3   8   7       95.24      113.36     15.16 o 
  -2   8   7      141.02      149.50     13.76 o 
  -1   8   7       17.35        7.69      8.12 o 
   0   8   7        0.01       -6.69      8.58 o 
   1   8   7       70.31       97.06     12.62 o 
   2   8   7       35.33       34.13      9.57 o 
   3   8   7       98.72      100.10     13.73 o 
  -4   9   7       33.29       30.87     21.53 o 
  -3   9   7       12.23       14.45      9.47 o 
  -2   9   7       72.39       72.62     11.74 o 
  -1   9   7       54.89       79.63     11.68 o 
   0   9   7       19.48       18.06      8.53 o 
   1   9   7       34.09       20.18      8.79 o 
   2   9   7       51.66       70.99     11.86 o 
  -3  10   7      103.32       90.94     13.28 o 
  -2  10   7       11.72       12.62      9.33 o 
  -1  10   7        1.43       -4.38     11.44 o 
   0  10   7        1.45       -7.83      7.58 o 
   1  10   7        9.05       11.45      9.83 o 
  -4   0   8       90.90       98.67     14.51 o 
  -3   0   8      253.21      214.96     16.92 o 
  -2   0   8      131.23      144.26     16.63 o 
  -1   0   8       68.46       64.23     13.55 o 
   0   0   8      114.59      145.97     15.60 o 
   1   0   8       19.80       13.23     10.74 o 
   2   0   8       20.07       23.30     11.26 o 
   3   0   8       18.41       -0.67     11.15 o 
   4   0   8        0.21      -16.24     12.47 o 
  -7   1   8        6.57       -4.24     11.66 o 
  -6   1   8        1.23      -12.06     13.29 o 
  -5   1   8      161.47      150.56     13.86 o 
  -4   1   8       12.77        4.30     13.37 o 
  -3   1   8      251.87      259.53     11.88 o 
  -2   1   8       91.56       89.21      8.65 o 
  -1   1   8       19.16       10.02      6.25 o 
   0   1   8       30.97       35.09      6.57 o 
   1   1   8       83.87       97.55      9.40 o 
   2   1   8       15.16       20.39      8.20 o 
   3   1   8        0.26       -3.95      7.41 o 
   4   1   8       10.01        7.11     13.47 o 
  -6   2   8       61.59       60.12     10.00 o 
  -5   2   8       20.81        0.80      8.29 o 
  -4   2   8      281.92      282.32     15.68 o 
  -3   2   8       62.09       75.29      8.30 o 
  -2   2   8       26.22       20.61      6.88 o 
  -1   2   8       65.24       68.36      7.65 o 
   0   2   8       34.67       32.41      8.42 o 
   1   2   8       19.21       28.14      6.58 o 
   2   2   8       11.32        2.33      6.12 o 
   3   2   8       17.36       17.15      8.23 o 
   4   2   8       27.48       19.17      9.03 o 
   5   2   8        0.39       -8.11      9.02 o 
  -6   3   8        2.48       -3.96      7.86 o 
  -5   3   8       34.62       27.64      9.75 o 
  -4   3   8       44.08       54.52     10.80 o 
  -3   3   8      179.75      208.48     15.29 o 
  -2   3   8      151.06      172.84     10.71 o 
  -1   3   8       85.34       87.78      8.52 o 
   0   3   8        0.88       -6.03      5.37 o 
   1   3   8       28.74       14.56      6.62 o 
   2   3   8       59.09       78.62     11.44 o 
   3   3   8        3.90       -3.91      8.32 o 
   4   3   8        3.03       -1.19      8.32 o 
  -6   4   8        6.61       -0.58      7.57 o 
  -5   4   8        4.90      -17.33     13.30 o 
  -4   4   8      251.90      263.28     16.23 o 
  -3   4   8       69.62       76.29     11.54 o 
  -2   4   8       80.76       69.74     11.37 o 
  -1   4   8       16.48        7.47      6.54 o 
   0   4   8       29.77       31.96      7.08 o 
   1   4   8       55.44       49.96      9.10 o 
   2   4   8       41.55       32.12      8.89 o 
   3   4   8       10.95       -3.41      8.63 o 
   4   4   8        2.13        5.72     11.91 o 
  -6   5   8       10.23        5.30      9.58 o 
  -5   5   8       40.54       38.44     15.38 o 
  -4   5   8       50.65       58.62     10.82 o 
  -3   5   8      239.25      272.53     46.04 o 
  -2   5   8       25.35       17.38     10.02 o 
  -1   5   8       14.84       10.14      6.64 o 
   0   5   8        3.73       -8.97      5.98 o 
   1   5   8        2.20       -2.06      9.90 o 
   2   5   8      100.22       93.47     13.09 o 
   3   5   8       11.06        0.14      9.20 o 
   4   5   8        5.24       -3.63      9.13 o 
  -5   6   8        0.03      -13.42      8.95 o 
  -4   6   8      150.09      150.65     16.69 o 
  -3   6   8       43.91       73.32     11.94 o 
  -2   6   8        8.62        7.46      9.76 o 
  -1   6   8       60.24       89.54      9.30 o 
   0   6   8       54.81       47.23     10.06 o 
   1   6   8        9.56       11.57      8.59 o 
   2   6   8       20.68       30.75     10.45 o 
   3   6   8        1.02      -12.50      8.33 o 
  -4   7   8        3.09       -3.60      9.57 o 
  -3   7   8       39.77       40.42     11.08 o 
  -2   7   8       76.18       79.21     11.72 o 
  -1   7   8       41.44       45.47     10.57 o 
   0   7   8        4.40        5.08      8.20 o 
   1   7   8       49.23       38.34     10.43 o 
   2   7   8       14.30       10.60      9.96 o 
  -3   8   8       20.69       30.28     10.19 o 
  -2   8   8        8.71        6.41      9.57 o 
  -1   8   8       10.58        9.60     19.25 o 
   0   8   8       16.74       22.71     10.29 o 
   1   8   8       10.85        4.40      9.48 o 
  -5   0   9       32.71        5.30     10.18 o 
  -4   0   9        0.75      -11.97      7.98 o 
  -3   0   9        0.95      -14.83      9.89 o 
  -2   0   9       10.26       -0.06     11.99 o 
  -1   0   9       53.66       64.64     16.57 o 
   0   0   9      338.29      332.92     22.39 o 
   1   0   9       14.30       13.08     11.72 o 
   2   0   9       47.67       46.45     15.12 o 
   3   0   9        2.73        5.74     14.12 o 
  -5   1   9       15.83       10.11      7.00 o 
  -4   1   9       11.47       -3.32      6.73 o 
  -3   1   9        2.92       -2.92      7.31 o 
  -2   1   9       71.39       63.21     10.43 o 
  -1   1   9       89.56      103.70     12.35 o 
   0   1   9       39.10       55.31     11.56 o 
   1   1   9      179.52      231.17     15.00 o 
   2   1   9       22.58       29.01      9.58 o 
   3   1   9        0.93        0.35     13.41 o 
  -5   2   9        0.15      -12.03      8.47 o 
  -4   2   9        6.98       -4.99      5.98 o 
  -3   2   9        5.12       -5.54      7.64 o 
  -2   2   9        0.54       -7.12      7.27 o 
  -1   2   9       70.68       79.06     11.83 o 
   0   2   9      286.97      335.19     15.97 o 
   1   2   9        0.96       12.58      9.32 o 
   2   2   9       16.75       26.03     14.71 o 
   3   2   9        0.44        6.55     13.72 o 
  -5   3   9       25.88        4.68      9.77 o 
  -4   3   9        0.05      -10.75      8.44 o 
  -3   3   9        1.18       -8.76      5.84 o 
  -2   3   9       25.08       27.56      7.96 o 
  -1   3   9       96.51      104.69      9.97 o 
   0   3   9       10.81       22.51      7.57 o 
   1   3   9      226.65      239.13     18.86 o 
   2   3   9       18.10       19.29      9.68 o 
   3   3   9        0.18       -7.55      8.97 o 
  -4   4   9       34.95       31.65     11.55 o 
  -3   4   9       13.16        0.83      7.02 o 
  -2   4   9        4.09       -3.24      8.48 o 
  -1   4   9       99.02      112.85     10.66 o 
   0   4   9       84.62      113.47     10.38 o 
   1   4   9       68.86       84.30     12.16 o 
   2   4   9       96.44      100.97     13.37 o 
  -4   5   9        9.02       -9.17      9.89 o 
  -3   5   9        2.95       -3.31     10.63 o 
  -2   5   9       37.75       33.23      8.29 o 
  -1   5   9       63.11       86.23      9.90 o 
   0   5   9       53.53       83.52     13.76 o 
   1   5   9       62.80       84.33     12.69 o 
   2   5   9       26.67       42.36     10.82 o 
  -3   6   9        7.62       -2.83     11.02 o 
  -2   6   9        1.79       -6.53      6.90 o 
  -1   6   9       27.01       50.69     18.25 o 
   0   6   9      132.26      164.74     25.27 o 
   1   6   9        3.10       -7.32      8.82 o 
  -3   0  10        4.23      -15.45     10.30 o 
  -2   0  10       69.25       57.54     17.17 o 
  -1   0  10       29.46       27.12     13.99 o 
   0   0  10        0.03       16.54     13.26 o 
  -3   1  10        0.10      -11.77      7.85 o 
  -2   1  10       11.53       20.46     10.04 o 
  -1   1  10        7.74        2.05     10.03 o 
   0   1  10       95.43      126.53     14.40 o 
  -2   2  10       21.86       24.67     10.76 o 
  -1   2  10       68.30       85.61     12.59 o 
   0   2  10        1.21        9.48     10.26 o 
                                                 
